# Supplementary material for: Morphological and molecular evidence reveal two new species of Sutorius (Boletaceae, Basidiomycota) from Guizhou Province, China
Source: MycoKeys. 2026 Jun 22;134:275–90. doi: 10.3897/mycokeys.134.192749 (PMC13316140; doi:10.3897/mycokeys.134.192749)
Supplement: XML Treatment for Sutorius yuxiensis [file mycokeys.134.192749-treatment1.xml]

<!DOCTYPE tp:taxon-treatment
  PUBLIC "-//TaxonX//DTD Taxonomic Treatment Publishing DTD v0 20100105//EN" "tax-treatment-NSO.dtd">
<tp:taxon-treatment xmlns:tp="http://www.plazi.org/taxpub"><tp:treatment-meta><kwd-group><label>Taxon classification</label><kwd>
                <named-content content-type="kingdom">Fungi</named-content>
              </kwd><kwd>
                <named-content content-type="order">Boletales</named-content>
              </kwd><kwd>
                <named-content content-type="family">Boletaceae</named-content>
              </kwd></kwd-group><mixed-citation publication-type="journal"><person-group><name><surname>Xu</surname><given-names>Xiu-Hong</given-names></name><name><surname>Mo</surname><given-names>Xing</given-names></name><name><surname>Chen</surname><given-names>A-Min</given-names></name><name><surname>Li</surname><given-names>Ya-Dong</given-names></name><name><surname>Pei</surname><given-names>Yun</given-names></name><name><surname>Li</surname><given-names>Jing-Wei</given-names></name><name><surname>Wen</surname><given-names>Ting-Chi</given-names></name><name><surname>Karunarathna</surname><given-names>Samantha C.</given-names></name><name><surname>Tarafder</surname><given-names>Entaj</given-names></name><name><surname>Zhang</surname><given-names>Wan-Ping</given-names></name></person-group><article-title>Morphological and molecular evidence reveal two new species of <italic><tp:taxon-name><tp:taxon-name-part taxon-name-part-type="genus" reg="Sutorius">Sutorius</tp:taxon-name-part></tp:taxon-name></italic> (<tp:taxon-name><tp:taxon-name-part taxon-name-part-type="family" reg="Boletaceae">Boletaceae</tp:taxon-name-part></tp:taxon-name>, <tp:taxon-name><tp:taxon-name-part taxon-name-part-type="phylum" reg="Basidiomycota">Basidiomycota</tp:taxon-name-part></tp:taxon-name>) from Guizhou Province, China</article-title><source>MycoKeys</source><day>22</day><month>06</month><year>2026</year><volume>134</volume><fpage>275</fpage><lpage>290</lpage><pub-id pub-id-type="doi">10.3897/mycokeys.134.192749</pub-id></mixed-citation></tp:treatment-meta><tp:nomenclature><tp:taxon-name><object-id xmlns:xlink="http://www.w3.org/1999/xlink" content-type="arpha" xlink:type="simple">5FC67EFE-AC0F-5307-810E-84636788C5DD</object-id>
                    		<tp:taxon-name-part taxon-name-part-type="genus" reg="Sutorius">Sutorius</tp:taxon-name-part> <tp:taxon-name-part taxon-name-part-type="species" reg="yuxiensis">yuxiensis</tp:taxon-name-part>
                    	
                    		<object-id xmlns:xlink="http://www.w3.org/1999/xlink" content-type="mycobank" xlink:type="simple">861515</object-id>
                    	</tp:taxon-name><tp:taxon-authority>X.H. Xu, X. Mo &amp; W.P. Zhang</tp:taxon-authority><tp:taxon-status xmlns:xlink="http://www.w3.org/1999/xlink" xlink:type="simple">sp. nov.</tp:taxon-status><xref ref-type="fig" rid="F2">Fig. 2</xref></tp:nomenclature><tp:treatment-sec sec-type="Etymology"><title>Etymology.</title><p>The specific epithet ‘yuxiensis’ after to the type locality, Yuxi Town.</p><fig id="F2" position="float" orientation="portrait"><object-id xmlns:xlink="http://www.w3.org/1999/xlink" content-type="doi" xlink:type="simple">10.3897/mycokeys.134.192749.figure2</object-id><object-id xmlns:xlink="http://www.w3.org/1999/xlink" content-type="arpha" xlink:type="simple">CA6AEA80-E242-59DA-AC38-ACA63009638E</object-id><label>Figure 2.</label><caption><p><bold>A–F</bold>. Basidiomata of <italic><tp:taxon-name><tp:taxon-name-part taxon-name-part-type="genus" reg="Sutorius">S.</tp:taxon-name-part> <tp:taxon-name-part taxon-name-part-type="species" reg="yuxiensis">yuxiensis</tp:taxon-name-part></tp:taxon-name></italic> in nature and indoor cross–section diagrams. (<bold>A–C</bold>. HKAS151561; <bold>D–F</bold>. HKAS151562); <bold>G</bold>. Basidiospores; <bold>H</bold>. Basidia; <bold>I</bold>. Pleurocystidia; <bold>J</bold>. Cheilocystidia; <bold>K</bold>. Pileipellis; <bold>L</bold>. Stipitipellis. Scale bars: 10 mm (<bold>A–F</bold>); 10 µm (<bold>G–L</bold>). All micrographs were taken from the holotype.</p></caption><graphic xmlns:xlink="http://www.w3.org/1999/xlink" xlink:href="mycokeys-134-275-g002.jpg" id="oo_1690110.jpg" position="float" orientation="portrait" xlink:type="simple"><uri content-type="original_file" xlink:type="simple">https://binary.pensoft.net/fig/1690110</uri></graphic></fig></tp:treatment-sec><tp:treatment-sec sec-type="Holotype"><title>Holotype.</title><p>China • Guizhou Province, Zunyi City, Daozhen County, Yuxi Town, <named-content xmlns:xlink="http://www.w3.org/1999/xlink" content-type="dwc:verbatimCoordinates" xlink:type="simple">28°50'42"N, 107°37'32"E</named-content>, 1184.74 m alt., 16 August 2019, Xiu-hong Xu (holotype: HKAS151561).</p></tp:treatment-sec><tp:treatment-sec sec-type="Diagnosis"><title>Diagnosis.</title><p>Compared to its sister species <italic><tp:taxon-name><tp:taxon-name-part taxon-name-part-type="genus" reg="Sutorius">S.</tp:taxon-name-part> <tp:taxon-name-part taxon-name-part-type="species" reg="obscuripellis">obscuripellis</tp:taxon-name-part></tp:taxon-name></italic>, the new species exhibits smaller cheilocystidia and has pleurocystidia; the pileipellis is composed of brown to dark brown hyphae, colourless to brownish-yellow to pale brown in <abbrev xmlns:xlink="http://www.w3.org/1999/xlink" xlink:title="5% potassium hydroxide" xlink:type="simple">KOH</abbrev>, whereas <italic><tp:taxon-name><tp:taxon-name-part taxon-name-part-type="genus" reg="Sutorius">S.</tp:taxon-name-part> <tp:taxon-name-part taxon-name-part-type="species" reg="obscuripellis">obscuripellis</tp:taxon-name-part></tp:taxon-name></italic> has the pileipellis composed of brown to pale yellow hyphae in water, exhibiting slight extracellular brown pigmentation; less brown in <abbrev xmlns:xlink="http://www.w3.org/1999/xlink" xlink:title="5% potassium hydroxide" xlink:type="simple">KOH</abbrev>.</p></tp:treatment-sec><tp:treatment-sec sec-type="Description"><title>Description.</title><p><bold><italic>Basidiomata</italic></bold> medium sized, Pileus 40–65 mm in diam., convex to slightly convex, with slightly deflexed, becoming straight margin; surface smooth, densely covered with fine, dense hairs, yellowish-brown (7D6), with patchy colour variation, irregularly distributed spots, the margin sometimes fading in colour. <bold><italic>Context</italic></bold> 5–10 mm thick halfway to the margin, yellowish-white (4A2), with scattered small groups of dark reddish-brown (9F5–6) encrustations, unchanging or slightly reddening when cut. <bold><italic>Stipe</italic></bold> 40–60 × 15–20 mm; clavate to cylindrical, surface dull, even to finely scabrous, violet-grey (18D2) with violet-brown (10E3–4) granulose squamules; basal tomentum off-white to yellowish-white. Stipe context solid, fleshy, fibrous, yellowish-white (5C6), with a dark brown hue near the edges (6E5–6), with scattered small groups of reddish-brown (9E4–5) encrustations. <bold><italic>Hymenophore</italic></bold> tubulose, 5–10 mm long, adnexed to adnate, depressed around stipe, ventricose; tubes orange-grey (6B2), easily separable. <bold><italic>Pores</italic></bold> 0.2–0.5 mm wide at mid-radius, roundish, closely packed, with subregular pore surface, pale violet-grey (9–10B3). Odour, taste and spore print not recorded.</p><p><bold><italic>Basidiospores</italic></bold> (10.33–)10.49–14.90(–14.95) × (3.13–)3.26–5.40(–5.43) μm [Q = (2.23–)2.30–3.99(–4.40) μm, Qm = 2.93 ± 0.41 μm, n = 30], narrowly ellipsoid to subcylindrical, thin-walled, smooth, brownish to yellowish hyaline in water, yellowish hyaline in <abbrev xmlns:xlink="http://www.w3.org/1999/xlink" xlink:title="5% potassium hydroxide" xlink:type="simple">KOH</abbrev>, inamyloid. <bold><italic>Basidia</italic></bold> (21.04–)21.31–34.00(–34.05) × (6.83–)6.90–10.65(–10.66) µm, 4-spored, with sterigmata 3–5 × 0.5–0.8 µm, clavate, hyaline and inamyloid. <bold><italic>Cheilocystidia</italic></bold> (14.69–)14.83–25.56(–25.64) × (4.08–)4.10–6.76(–6.99) µm, narrowly fusiform to fusiform, smooth, thin–walled. <bold><italic>Pleurocystidia</italic></bold> (36.56–)37.00–48.50(–48.75) × (5.84–)6.00–9.30(–9.47) µm, narrowly fusiform, thin–walled, hyaline. Trama divergent, hyphae thin-walled, septate. <bold><italic>Pileipellis</italic></bold> an intricate trichoderm, 100–160 µm thick, composed of loosely interwoven apical cells 18–65 × 3–6 µm, with asubacute to rounded apex, pale yellow to hyaline in water, exhibiting slight extracellular brown pigmentation; less brown in <abbrev xmlns:xlink="http://www.w3.org/1999/xlink" xlink:title="5% potassium hydroxide" xlink:type="simple">KOH</abbrev>. <bold><italic>Stipitipellis</italic></bold> 60–100 µm thick, composed of parallel hyphae, composed of thin-walled hyaline hyphae; terminal cells of hyphae 16–30 × 6–8 µm, cystidioid, broadly clavate or ventricose. All hyphae show no chromogenic reaction in Melzer’s. Clamp connections not seen in any tissue.</p></tp:treatment-sec></tp:taxon-treatment>
