# Supplementary material for: Morphological and molecular evidence reveal two new species of Sutorius (Boletaceae, Basidiomycota) from Guizhou Province, China
Source: MycoKeys. 2026 Jun 22;134:275–90. doi: 10.3897/mycokeys.134.192749 (PMC13316140; doi:10.3897/mycokeys.134.192749)
Supplement: XML Treatment for Sutorius rubropurpureus [file mycokeys.134.192749-treatment2.xml]

<!DOCTYPE tp:taxon-treatment
  PUBLIC "-//TaxonX//DTD Taxonomic Treatment Publishing DTD v0 20100105//EN" "tax-treatment-NSO.dtd">
<tp:taxon-treatment xmlns:tp="http://www.plazi.org/taxpub"><tp:treatment-meta><kwd-group><label>Taxon classification</label><kwd>
                <named-content content-type="kingdom">Fungi</named-content>
              </kwd><kwd>
                <named-content content-type="order">Boletales</named-content>
              </kwd><kwd>
                <named-content content-type="family">Boletaceae</named-content>
              </kwd></kwd-group><mixed-citation publication-type="journal"><person-group><name><surname>Xu</surname><given-names>Xiu-Hong</given-names></name><name><surname>Mo</surname><given-names>Xing</given-names></name><name><surname>Chen</surname><given-names>A-Min</given-names></name><name><surname>Li</surname><given-names>Ya-Dong</given-names></name><name><surname>Pei</surname><given-names>Yun</given-names></name><name><surname>Li</surname><given-names>Jing-Wei</given-names></name><name><surname>Wen</surname><given-names>Ting-Chi</given-names></name><name><surname>Karunarathna</surname><given-names>Samantha C.</given-names></name><name><surname>Tarafder</surname><given-names>Entaj</given-names></name><name><surname>Zhang</surname><given-names>Wan-Ping</given-names></name></person-group><article-title>Morphological and molecular evidence reveal two new species of <italic><tp:taxon-name><tp:taxon-name-part taxon-name-part-type="genus" reg="Sutorius">Sutorius</tp:taxon-name-part></tp:taxon-name></italic> (<tp:taxon-name><tp:taxon-name-part taxon-name-part-type="family" reg="Boletaceae">Boletaceae</tp:taxon-name-part></tp:taxon-name>, <tp:taxon-name><tp:taxon-name-part taxon-name-part-type="phylum" reg="Basidiomycota">Basidiomycota</tp:taxon-name-part></tp:taxon-name>) from Guizhou Province, China</article-title><source>MycoKeys</source><day>22</day><month>06</month><year>2026</year><volume>134</volume><fpage>275</fpage><lpage>290</lpage><pub-id pub-id-type="doi">10.3897/mycokeys.134.192749</pub-id></mixed-citation></tp:treatment-meta><tp:nomenclature><tp:taxon-name><object-id xmlns:xlink="http://www.w3.org/1999/xlink" content-type="arpha" xlink:type="simple">E0126A5F-1B9A-554D-A727-C056FC84FB11</object-id>
                    		<tp:taxon-name-part taxon-name-part-type="genus" reg="Sutorius">Sutorius</tp:taxon-name-part> <tp:taxon-name-part taxon-name-part-type="species" reg="rubropurpureus">rubropurpureus</tp:taxon-name-part>
                    	
                    		<object-id xmlns:xlink="http://www.w3.org/1999/xlink" content-type="mycobank" xlink:type="simple">861513</object-id>
                    	</tp:taxon-name><tp:taxon-authority>X.H. Xu, X. Mo &amp; W.P. Zhang</tp:taxon-authority><tp:taxon-status xmlns:xlink="http://www.w3.org/1999/xlink" xlink:type="simple">sp. nov.</tp:taxon-status><xref ref-type="fig" rid="F3">Fig. 3</xref></tp:nomenclature><tp:treatment-sec sec-type="Etymology"><title>Etymology.</title><p>The specific epithet rubropurpureus&gt;’ is a compound adjective derived from the Latin roots rubro- (meaning “red”) and purpureus (meaning “purple”), referring to the distinctive reddish–purple colouration of the basidiocarps, particularly the pileus and stipe surfaces.</p><fig id="F3" position="float" orientation="portrait"><object-id xmlns:xlink="http://www.w3.org/1999/xlink" content-type="doi" xlink:type="simple">10.3897/mycokeys.134.192749.figure3</object-id><object-id xmlns:xlink="http://www.w3.org/1999/xlink" content-type="arpha" xlink:type="simple">75A80E28-50FD-58A3-9E17-C9AD014F7752</object-id><label>Figure 3.</label><caption><p><bold>A–F</bold>. Basidiomata of <italic><tp:taxon-name><tp:taxon-name-part taxon-name-part-type="genus" reg="Sutorius">S.</tp:taxon-name-part> <tp:taxon-name-part taxon-name-part-type="species" reg="rubropurpureus">rubropurpureus</tp:taxon-name-part></tp:taxon-name></italic> in nature. (<bold>A–C</bold>. HKAS151559; <bold>D–F</bold>. HKAS151560); <bold>G</bold>. Basidiospores; <bold>H</bold>. Basidia; <bold>I</bold>. Pleurocystidia; <bold>J</bold>. Cheilocystidia; <bold>K</bold>. Pileipellis; <bold>L</bold>. Stipitipellis. Scale bars: 10 mm (<bold>A–F</bold>); 10 µm (<bold>G–L</bold>). All micrographs were taken from the holotype.</p></caption><graphic xmlns:xlink="http://www.w3.org/1999/xlink" xlink:href="mycokeys-134-275-g003.jpg" id="oo_1690111.jpg" position="float" orientation="portrait" xlink:type="simple"><uri content-type="original_file" xlink:type="simple">https://binary.pensoft.net/fig/1690111</uri></graphic></fig></tp:treatment-sec><tp:treatment-sec sec-type="Holotype"><title>Holotype.</title><p>China • Yuxi Town, Daozhen County, Zunyi City, Guizhou Province, <named-content xmlns:xlink="http://www.w3.org/1999/xlink" content-type="dwc:verbatimCoordinates" xlink:type="simple">28°50'41"N, 107°37'34"E</named-content>, 1176.29 m alt., 21 September 2019, A-min Chen and Ya-dong Li (holotype: HKAS151559).</p></tp:treatment-sec><tp:treatment-sec sec-type="Diagnosis"><title>Diagnosis.</title><p>The newly-described taxa is characterised by medium-sized basidiomata, purplish-red to purplish-grey; with pleurocystidia; pore surface is purplish-red to reddish-brown, with circular pores. They turn slightly yellow when wetted and transparent to pale yellow in <abbrev xmlns:xlink="http://www.w3.org/1999/xlink" xlink:title="5% potassium hydroxide" xlink:type="simple">KOH</abbrev>. These characteristics distinguish it from closely-related species <italic><tp:taxon-name><tp:taxon-name-part taxon-name-part-type="genus" reg="Sutorius">S.</tp:taxon-name-part> <tp:taxon-name-part taxon-name-part-type="species" reg="rubinus">rubinus</tp:taxon-name-part></tp:taxon-name></italic>, <italic><tp:taxon-name><tp:taxon-name-part taxon-name-part-type="genus" reg="Sutorius">S.</tp:taxon-name-part> <tp:taxon-name-part taxon-name-part-type="species" reg="mucosus">mucosus</tp:taxon-name-part></tp:taxon-name></italic>, <italic><tp:taxon-name><tp:taxon-name-part taxon-name-part-type="genus" reg="Sutorius">S.</tp:taxon-name-part> <tp:taxon-name-part taxon-name-part-type="species" reg="pachypus">pachypus</tp:taxon-name-part></tp:taxon-name></italic> and <italic><tp:taxon-name><tp:taxon-name-part taxon-name-part-type="genus" reg="Sutorius">S.</tp:taxon-name-part> <tp:taxon-name-part taxon-name-part-type="species" reg="australiensis">australiensis</tp:taxon-name-part></tp:taxon-name></italic>.</p></tp:treatment-sec><tp:treatment-sec sec-type="Description"><title>Description.</title><p><bold><italic>Basidiomata</italic></bold> medium–sized. <bold><italic>Pileus</italic></bold> 40–80 mm in diam., hemispherical, with slightly deflexed, becoming straight margin, surface at first subrugulose, tomentose, the original purplish-red (13E5–6) has aged to a slightly purplish–grey to brown (13C4, 7E5), gradually paler to the margin. <bold><italic>Context</italic></bold> 4–10 mm thick halfway to the margin, pale-yellow (4A2). <bold><italic>Stipe</italic></bold> is 30–50 × 10–20 mm, terete, cylindrical to subclavate or tapering downwards, sometimes with sub-bulbous base, reddish-brown (10D5–10E5), injured without changing colour; surface finely scabrous, densely covered with greyish-white (10B1–2) granulose squamules; basal tomentum white to off-white (14B1–2). <bold><italic>Hymenophore</italic></bold> tubulose, adnexed to narrowly adnexed, ventricose, slightly depressed around the stipe. The surface of the tubes appears dark purple (12E4); tubes orange-brown (7E7), 3–10 mm long halfway to the margin. Odour and taste not recorded. Spore print not recorded.</p><p><bold><italic>Basidiospores</italic></bold> (9.85–)9.90–15.20(–15.48) × (3.57–)3.60–5.50(–5.86) μm [Q = (2.27–)2.30–3.49(–3.55) μm, Qm = 2.86 ± 0.37 μm, n = 30], subfusoid, inequilateral in side view, smooth, yellowish hyaline in <abbrev xmlns:xlink="http://www.w3.org/1999/xlink" xlink:title="5% potassium hydroxide" xlink:type="simple">KOH</abbrev>, inamyloid. <bold><italic>Basidia</italic></bold> (25.28–)25.50–32.00(–32.37) × (8.07–)8.20–12.80(–12.99) μm, clavate, 4-spored; sterigmata 2–4 × 0.8–1.5 µm. <bold><italic>Cheilocystidia</italic></bold> (14.60–)14.80–24.50(–24.83) × (4.27–)4.49–6.60(–6.79) µm, frequent, narrowly fusiform to fusiform with subacute apex, thin-walled. <bold><italic>Pleurocystidia</italic></bold> (20.23–)20.50–33.89(–34.08) × (4.43–)4.60–11.45(–11.77) µm, spindle-shaped, smooth, thin-walled. <bold><italic>Pileipellis</italic></bold> an intricate trichoderm to a slightly gelatinised intricate trichoderm, made of densely interwoven, thin-walled, smooth, 100–130 µm thick, hyaline hyphae 3–10 µm wide. Terminal cells of hyphae 19–30 × 4–11 µm, cylindrical to subcylindrical, subventricose to subfusiform, rarely inflated to clavate. They turn slightly yellow when wetted and become transparent to pale yellow when treated with <abbrev xmlns:xlink="http://www.w3.org/1999/xlink" xlink:title="5% potassium hydroxide" xlink:type="simple">KOH</abbrev>. <bold><italic>Stipitipellis</italic></bold> 30–60 µm thick, with a thin layer of gluten, hymeniform, composed of thin-walled, erect hyphae, with brown extracellular pigment; terminal cells of hyphae 17–40 × 4–8 µm, cystidioid, broadly clavate or ventricose. All hyphae show no chromogenic reaction in Melzer’s. Clamp connections absent in all tissues.</p></tp:treatment-sec></tp:taxon-treatment>
