# Supplementary material for: Morphological and molecular evidence reveal two new species of Sutorius (Boletaceae, Basidiomycota) from Guizhou Province, China
Source: MycoKeys. 2026 Jun 22;134:275–90. doi: 10.3897/mycokeys.134.192749 (PMC13316140; doi:10.3897/mycokeys.134.192749)
Supplement: Supplementary material 1 — Alignment file [file mycokeys-134-275-s001.fas]

>Boletus_edulis_HMJAU4637
GGGAAAAGCTCAAATTTTGAATCTGGCAGTCTTTAGGCCGTCCGAGTTGTAATCTAGAGA
AGCGTCTTCCGCGCCGGCCTGTGTACAAGTCTCCTGGAAGGGAGCGTCATAGAGGGTGAG
AATCCCGTCTCTGACACGGACCACCGGTGCTATGTGATGCGCTCTCGACGAGTCGAGTTG
TTTGGGAATGCAGCTCAAAAAGGGTGGTAAACTCCATCTAAAGCTAAATATTGGCGAGAG
ACCGATAGCGAACAAGTACCGTGAGGGAAAGATGAAAAGGACTCTGGAAAGAGAGTTAAA
CAGTACGTGAAATTGCTGAAAGGGAAACGCTCGATGTCAGTCGCGTCGGCTGGGGGTCAA
CCTTGCGGTTTCGCTGGGTGTATTTCCTGGTCGACGGGTCAGCATCAGTTTCGGTCGTCG
TACAAGGGCCAAGGGAAAGTGGCACCCTTCGGGGTGTGTTATAGCCTTTCGTCGTATGTG
GCGGCTGGGACTGAGGAACTCGGTGTGGGCTT---CGGCTTACACTAGAGATGCTGGCAT
AATGGCCTTGAGCGACCCGTCTTGAAACACGGACCAAGGAGTCTAACATGTCTGCGAGTG
TTTGGGTGGCAAACCCGATCGCGAAATGAAAGTGAAAGTCGAGATCTCCATCACGGAGTG
CACCGACGCCCGGATCCACGTCTTTGACAATGGATCTGCGGTAGAGCATGCATGTTGGGA
CCCGAAAGATGGTGAACTATGCCTGAATAGGGTGAAGCCAGAGGAAACTCTGGTGGAGGC
TCGTAGCGATTCTGACGTGCAAATCGATCGTCGAATTTGGGTATAGGGGCGAAAGACTA?
????????????????????????????????????????????????????????????
????????????????????????????????????????????????????????????
????????????????????????????????????????????????????????????
????????????????????????????????????????????????????????????
????????????????????????????????????????????????????????????
????????????????????????????????????????????????????????????
????????????????????????????????????????????????????????????
????????????????????????????????????????????????????????????
????????????????????????????????????????????????????????????
????????????????????????????????????????????????????????????
????????????????????????????????????????????????????????????
??????????????????????????????????--------------------------
------------------------------------------------------GTATCT
CCAAGGACGGTCAAACCCGTGAACATGCTCTTCTGGCGTTCACCCTTGGCGTGCGTCAAC
TCATTGTCGCTGTAAACAAGATGGACACGACCAAGGTGTGTGTACATTTTCCTTTGAGGA
ATGTCGTTTGATGTGCCACCGATAGTGGAGCGAGGACCGCTTCAACGAAATCATCAAGGA
AACCTCGACGTTTATCAAGAAGGTCGGCTACAACCCCAAGGCTGTCGCTTTTGTACCGAT
CTCCGGCTGGCATGGTGACAACATGTTGGAGGAATCCCCCAAGTAAGCATTGTGCTATCA
GATTAGCTTCCGGCATTAACAGAGTATCACAACAGCATGACTTGGTACAAGGGATGGACC
AAGGAGATCAAGGGTGGTGTCGTCAAGGGCAAGACCCTCCTCGATGCCATTGATGCTATC
GAACCTCCTGTTCGTCCCTCCGACAAGCCCCTTCGCCTTCCTCTCCAGGACGTCTA----
------------------------------------------------------------
---GGTTCATATTCTGCTCCCGTCATCGAGTTCTTGGAGGAATGGGGTCTCGAATCACTG
GAAGAGAACGCACATTCGGCGACGCCTTGCACGAAAGTTTTCGTGAATGGTGTCTGGATG
GGTGTGCATCGTGATCCCGCCAACCTTGTCAAGACGATCAAAAAACTTCGCCGAAAAGAT
GATATTAGTCCCGAAGTTTCTGTCGTCCGCGACATCCGTGAGAGGGAGCTTCGTCTCTAC
ACTGATGCAGGGCGAGTTTGTCGACCTCTCTTCATTGTTGAAAATCAGCAGCTTGCCCTG
CAGAAAAAGCATATCAAATGGCTCAATCAGGGCTACCGCGATGGCGATGGCGAAGAGTTC
AAGTGGGAGCAATTGGTGAAGACAGGGATAATCGAGTTATTGGATGCCGAGGAGGAGGAA
ACTGTCATGATTTCCATGACACCGGAAGACTTGGAGAACTCCAGGTTGCAATCTGCAGGC
ATCAATCCTCATGAGAATGACGGAGAGTTTGACCCTGCGGCGCGTCTAAAGGCTGGAATC
AATGCGCACACATGGACTCACTGCGAGATTCATCCTAGTATGATTCTTGGTGTCTGCGCT
AGTATCATTCCTTTCCCCGATCACAACCAGGTGCGTACTAC-------TTCGGCT-TCCA
TTGATGATGGCCTTACACCTCCACAGTCGCCACGTAATACCTACCAATC
>Boletus_monilifer_HKAS83098
GGGAAAAGCTCAAATTTTGAATCTGGCGGTCTTCAGGCCGTCCGAGTTGTAATCTAGAGA
AGCGTCTTCCGCGCCGGCCCGTGTACAAGTCTCCTGGAAGGGAGCGTCATAGAGGGTGAG
AATCCCGTCTCTGACACGGACCACCGGTGCTATGTGATGCGCTCTCGACGAGTCGAGTTG
TTTGGGAATGCAGCTCAAAAAGGGTGGTAAACTCCATCTAAAGCTAAATACAGGCGAGAG
ACCGATAGCGAACAAGTACCGTGAGGGAAAGATGAAAAGGACTCTGGAAAGAGAGTTAAA
CAGTACGTGAAATTGCTGAAAGGGAAACGCTCGATGTCAGTCGCGTCGGCCAGGGATCAA
CCTTGATAA---TCGAGGTGTATTTCCTGGTCGACGGGTCAGCATCAGTTTCGGTCGTCC
TACAAGGGCCAGGGGAACGTGACACCCTTTGGGGTGTGTTATAGCCCTTCGTCGTATGTG
GCGACTGGGACTGAGGAACTCGGCGTGGGCTTTCATAGCTCGCGCTAGAGATGCTGGCAT
AATGGCCTTGAGCGACCCGTCTTGAAACACGGACCAAGGAGTCTAACATGCCTGCGAGTG
TTCGGGTGGAAAACCCGATCGCGAAACGAAAGTGAAAGTCGAGAACTCCATCACGGAGTG
CACCGACGCCCGGATTCGCGTCTTCGACGACGGATCTGCGGTAGAGCATGCATGTTGGGA
CCCGAAAGATGGTGAACTATGCCTGAATAGGGCGAAGCCAGAGGAAACTCTGGTGGAGGC
TCGTAGCGATTCTGACGTGCAAATCGATCGTCGAATTTGGGTATAGGGGCGAAAGACTA?
????????????????????????????????????????????????????????????
????????????????????????????????????????????????????????????
????????????????????????????????????????????????????????????
????????????????????????????????????????????????????????????
????????????????????????????????????????????????????????????
????????????????????????????????????????????????????????????
????????????????????????????????????????????????????????????
????????????????????????????????????????????????????????????
????????????????????????????????????????????????????????????
????????????????????????????????????????????????????????????
????????????????????????????????????????????????????????????
????????????????????????????????????????????????????????????
????????????????????????????????????????????????????????????
????????????????????????????????????????????????????????????
????????????????????????????????????????????????????????????
????????????????????????????????????????????????????????????
????????????????????????????????????????????????????????????
????????????????????????????????????????????????????????????
????????????????????????????????????????????????????????????
????????????????????????????????????????????????????????????
????????????????????????????????????????????????????????????
????????????????????????????????????????????????????????????
????????????????????????????????????????????????????????????
????????????????????????????????????????????????????????????
????????????????????????????????????????????????????????????
????????????????????????????????????????????????????????????
????????????????????????????????????????????????????????????
????????????????????????????????????????????????????????????
????????????????????????????????????????????????????????????
????????????????????????????????????????????????????????????
????????????????????????????????????????????????????????????
????????????????????????????????????????????????????????????
????????????????????????????????????????????????????????????
?????????????????????????????????????????????????
>Boletus_monilifer_HKAS83205
GGGAAAAGCTCAAATTTTGAATCTGGCGGTCTTCAGGCCGTCCGAGTTGTAATCTAGAGA
AGCGTCTTCCGCGCCGGCCCGTGTACAAGTCTCCTGGAAGGGAGCGTCATAGAGGGTGAG
AATCCCGTCTCTGACACGGACCACCGGTGCTATGTGATGCGCTCTCGACGAGTCGAGTTG
TTTGGGAATGCAGCTCAAAAAGGGTGGTAAACTCCATCTAAAGCTAAATACAGGCGAGAG
ACCGATAGCGAACAAGTACCGTGAGGGAAAGATGAAAAGGACTCTGGAAAGAGAGTTAAA
CAGTACGTGAAATTGCTGAAAGGGAAACGCTCGATGTCAGTCGCGTCGGCCAGGGATCAA
CCTTGATAA---TCGAGGTGTATTTCCTGGTCGACGGGTCAGCATCAGTTTCGGTCGTCC
TACAAGGGCCAGGGGAACGTGACACCCTTTGGGGTGTGTTATAGCCCTTCGTCGTATGTG
GCGACTGGGACTGAGGAACTCGGCGTGGGCTTTCATAGCTCGCGCTAGAGATGCTGGCAT
AATGGCCTTGAGCGACCCGTCTTGAAACACGGACCAAGGAGTCTAACATGCCTGCGAGTG
TTCGGGTGGAAAACCCGATCGCGAAACGAAAGTGAAAGTCGAGAACTCCATCACGGAGTG
CACCGACGCCCGGATTCGCGTCTTCGACGACGGATCTGCGGTAGAGCATGCATGTTGGGA
CCCGAAAGATGGTGAACTATGCCTGAATAGGGCGAAGCCAGAGGAAACTCTGGTGGAGGC
TCGTAGCGATTCTGACGTGCAAATCGATCGTCGAATTTGGGTATAGGGGCGAAAGACTA?
????????????????????????????????????????????????????????????
????????????????????????????????????????????????????????????
????????????????????????????????????????????????????????????
????????????????????????????????????????????????????????????
????????????????????????????????????????????????????????????
????????????????????????????????????????????????????????????
????????????????????????????????????????????????????????????
????????????????????????????????????????????????????????????
????????????????????????????????????????????????????????????
????????????????????????????????????????????????????????????
????????????????????????????????????????????????????????????
????????????????????????????????????????????????????????????
????????????????????????????????????????????????????????????
????????????????????????????????????????????????????????????
????????????????????????????????????????????????????????????
????????????????????????????????????????????????????????????
????????????????????????????????????????????????????????????
????????????????????????????????????????????????????????????
????????????????????????????????????????????????????????????
????????????????????????????????????????????????????????????
????????????????????????????????????????????????????????????
????????????????????????????????????????????????????????????
????????????????????????????????????????????????????????????
????????????????????????????????????????????????????????????
????????????????????????????????????????????????????????????
????????????????????????????????????????????????????????????
????????????????????????????????????????????????????????????
????????????????????????????????????????????????????????????
????????????????????????????????????????????????????????????
????????????????????????????????????????????????????????????
????????????????????????????????????????????????????????????
????????????????????????????????????????????????????????????
????????????????????????????????????????????????????????????
?????????????????????????????????????????????????
>Boletus_reticuloceps_HKAS51232
GGGAAAAGCTCAAATTTTGAATCTGGCGGTCTTTAGGCTGTCCGAGTTGTAATCTAGAGA
AGCGTCTTCCGCGCCGGCCCGTGTACAAGTCTCCTGGAAGGGAGCGTCATAGAGGGTGAG
AATCCCGTCTCTGACATGGACCACCGGTGCTATGTGATGCGCTCTCGACGAGTCGAGTTG
TTTGGGAATGCAGCTCAAAAAGGGTGGTAAACTCCATCTAAAGCTAAATACTGGCGAGAG
ACCGATAGCGAACAAGTACCGTGAGGGAAAGATGAAAAGGACTCTGGAAAGAGAGTTAAA
CAGTACGTGAAATTGCTGAAAGGGAAACGCTCGATGTCAGTCGCGTCGGCTGGGGGTCAA
CCTTGCGGTTTCGCTGGGTGTATTTCCTGGTCGACGGGTCAGCATCAGTTTCGGTCGCCG
TACAAGGGCTGAGGGAAAGTGGCACCCTTCGGGGTGTGTTATAGCCTTTTGTCGTATGCG
GCGGCTGGGACTGAGGAACTCGGTGTGGGCTT---CGGCTTGCGCTAGAGATGCTGGCAT
AATGGCCTTGAGCGACCCGTCTTGAAACACGGACCAAGGAGTCTAACATGCCTGCGAGTG
TTTGGGTGGCAAACCCGATCGCGAAATGAAAGTGAAAGTCGAGATCTCCGTCACGGAGTG
CACCGACGCCCGGATCCACGTCTTCGACAAAGGATCTGCGGTAGAGCATGTATGTTGGGA
CCCGAAAGATGGTGAACTATGCCTGAATAGGGCGAAGCCAGAGGAAACTCTGGTGGAGGC
TCGTAGCGATTCTGACGTGCAAATCGATCGTCGAATTTGGGTATAGGGGCGAAAGACTA?
????????????????????????????????????????????????????????????
????????????????????????????????????????????????????????????
????????????????????????????????????????????????????????????
????????????????????????????????????????????????????????????
????????????????????????????????????????????????????????????
????????????????????????????????????????????????????????????
????????????????????????????????????????????????????????????
????????????????????????????????????????????????????????????
????????????????????????????????????????????????????????????
????????????????????????????????????????????????????????????
????????????????????????????????????????????????????????????
??????????????????????????????????CAAGAACATGATTACTGGTACCTCCC
AGGCTGATTGCGCCGTTCTTATTATCGCCGCTGGTACCGGTGAGTTCGAGGCTGGTATCT
CTAAGGACGGTCAAACACGTGAACACGCTCTTTTGGCGTTCACCCTTGGCGTGCGTCAAC
TCATTGTCGCTGTAAACAAGATGGACACGACCAAGGTGTGTGTACATTCTCCTTTGAGGA
ATATCGTTTGATGTGTCACCGATAGTGGAGCGAGGACCGCTTCAACGAAATCATCAAGGA
AACCTCTACGTTTATCAAGAAGGTCGGCTACAACCCCAAGGCTGTCGCTTTTGTACCCAT
CTCCGGCTGGCATGGTGACAACATGCTGGAGGAATCCCCCAAGTAAGCATCGTGCTTTCA
GATTAGCTTCCGGCATTCACAGAGTATCCCAATAGCATGACTTGGTACAAGGGCTGGACC
AAGGAGGTCAAGGGTGGTGTTGTCAAGGGCAAGACCCTTCTCGATGCCATTGATGCTATC
GAACCTCCTGTTCGTCCCTCCGACAAGCCCCTTCGCCTTCCTCTCCAGGATGTCTACAAG
ATCGGTGGTATCGGAACGGTGCCGGTCGGTCGTGTTGAAACT------------------
---GGTTCATATTCTGCTCCCGTCATCGAGTTCTTGGAGGAATGGGGTCTCGAATCACTG
GAAGAGAACGCACATTCGGCGACGCCTTGCACGAAAGTTTTCGTGAATGGTGTCTGGATG
GGTGTGCATCGTGATCCCGCCAACCTTGTCAAGACGATCAAAAAACTTCGCCGAAAAGAT
GATATTAGTCCCGAAGTTTCTGTCGTCCGCGACATCCGTGAGAGGGAGCTTCGTCTCTAC
ACTGATGCAGGGCGAGTTTGTCGACCTCTCTTCATTGTTGAAAATCAGCAGCTTGCCCTG
CAGAAAAAGCATATCAAATGGCTCAATCAGGGCTACCGCGATGGCGATGGCGAAGAGTTC
AAGTGGGAGCAGTTGGTGAAGACAGGGATAATCGAGTTATTGGATGCCGAGGAGGAGGAA
ACTGTCATGATTTCCATGACACCGGAAGACTTGGAGAACTCCAGGTTGCAATCTGCAGGC
ATCAATCCTCATGAGAATGACGGAGAGTTTGACCCTGCGGCGCGTCTAAAGGCTGGAATC
AATGCGCACACATGGACTCACTGCGAGATTCATCCTAGTATGATTCTT------------
------------------------------------------------------------
-------------------------------------------------
>Boletus_reticuloceps_HKAS57671
GGGAAAAGCTCAAATTTTGAATCTGGCGGTCTTTAGGCTGTCCGAGTTGTAATCTAGAGA
AGCGTCTTCCGCGCCGGCCCGTGTACAAGTCTCCTGGAAGGGAGCGTCGTAGAGGGTGAG
AATCCCGTCTCTGACACGGACCACCGGTGCTATGTGATGCGCTCTCGACGAGTCGAGTTG
TTTGGGAATGCAGCTCAAAAAGGGTGGTAAACTCCATCTAAAGCTAAATACTGGCGAGAG
ACCGATAGCGAACAAGTACCGTGAGGGAAAGATGAAAAGGACTCTGGAAAGAGAGTTAAA
CAGTACGTGAAATTGCTGAAAGGGAAACGCTCGATGTCAGTCGCGTCGGCTGGGGGTCAA
CCTTGCGGTTTCGCTGGGTGTATTTCCTGGTCGACGGGTCAGCATCAGTTTCGGTCGCCG
TACAAGGGCCGAGGGAAAGTGGCACCCTTCGGGGTGTGTTATAGCCTTTTGTCATATGCG
GCGGCTGGGACTGAGGAACTCGGTGTGGGCTT---CGGCTTGCACTAGAGATGCTGGCAT
AATGGCCTTGAGCGACCCGTCTTGAAACACGGACCAAGGAGTCTAACATGCCTGCGAGTG
TTTGGGTGGCAAACCCGATCGCGAAATGAAAGTGAAAGTCGAGATCTCCGTCACGGAGTG
CACCGACGCCCGGATCCACGTCTTCGACAAAGGATCTGCGGTAGAGCATGTATGTTGGGA
CCCGAAAGATGGTGAACTATGCCTGAATAGGGCGAAGCCAGAGGAAACTCTGGTGGAGGC
TCGTAGCGATTCTGACGTGCAAATCGATCGTCGAATTTGGGTATAGGGGCGAAAGACTA?
????????????????????????????????????????????????????????????
????????????????????????????????????????????????????????????
????????????????????????????????????????????????????????????
????????????????????????????????????????????????????????????
????????????????????????????????????????????????????????????
????????????????????????????????????????????????????????????
????????????????????????????????????????????????????????????
????????????????????????????????????????????????????????????
????????????????????????????????????????????????????????????
????????????????????????????????????????????????????????????
????????????????????????????????????????????????????????????
??????????????????????????????????-AAGAACATGATTACTGGTACCTCCC
AGGCTGATTGCGCCATTCTCATTATCGCCGCTGGTACCGGTGAGTTCGAGGCTGGTATCT
CCAAGGACGGTCAAACACGTGAACACGCTCTTTTGGCGTTCACCCTTGGCGTGCGTCAAC
TCATTGTCGCTGTAAACAAGATGGACACGACCAAGGTGTGTGTACATTCTCCTTTGAGGA
ATATCGTTTGATGTGTCACCGATAGTGGAGCGAGGACCGCTTCAACGAAATCATCAAGGA
AACCTCTACGTTTATCAAGAAGGTCGGCTACAACCCCAAGGCTGTCGCTTTTGTACCCAT
CTCCGGCTGGCATGGTGACAACATGCTGGAGGAATCCCCCAAGTAAGCATCGTGCTATCA
GATTAGCTTCCGGCATTCACAGAGTATCCCAATAGCATGACTTGGTACAAGGGCTGGACC
AAGGAGGTCAAGGGTGGTGTCGTCAAGGGCAAGACCCTCCTCGATGCCATTGATGCTATC
GAACCTCCTGTTCGTCCCTCCGACAAGCCCCTTCGCCTTCCTCTCCAGGATGTCTACAAG
ATCGGTGGTATCGGAACGGTGCCGGTCGGTCGTGTCGAGACT------------------
---GGTTCATATTCTGCTCCCGTCATCGAGTTCTTGGAGGAATGGGGTCTCGAATCACTG
GAAGAGAACGCACATTCGGCGACGCCTTGCACGAAAGTTTTCGTGAATGGTGTCTGGATG
GGTGTGCATCGTGATCCCGCCAACCTTGTCAAGACGATCAAAAAACTTCGCCGAAAAGAT
GATATTAGTCCCGAAGTTTCTGTCGTCCGCGACATCCGTGAGAGGGAGCTTCGTCTCTAC
ACTGATGCAGGGCGAGTTTGTCGACCTCTCTTCATTGTTGAAAATCAGCAGCTTGCCCTG
CAGAAAAAGCATATCAAATGGCTCAATCAGGGCTACCGCGATGGCGATGGCGAAGAGTTC
AAGTGGGAGCAGTTGGTGAAGACAGGGATAATCGAGTTATTGGATGCCGAGGAGGAGGAA
ACTGTCATGATTTCCATGACACCGGAAGACTTGGAGAACTCCAGGTTGCAATCTGCAGGC
ATCAATCCTCATGAGAATGACGGAGAGTTTGACCCTGCGGCGCGTCTAAAGGCTGGAATC
AATGCGCACACATGGACTCACTGCGAGATTCATCCTAGTATGATTCTTGGTGTCTGCGCT
AGTATCATTCCTTTTCCCGATCACAACCAGGTGCGTACTAC-------TTCAACT-TCCA
TTAATGATGGCCTTACA--------------------------------
>Caloboletus_firmus_MB06_060
????????????????????????????????????????????????????????????
????????????????????????????????????????????????????????????
????????????????????????????????????????????????????????????
????????????????????????????????????????????????????????????
????????????????????????????????????????????????????????????
????????????????????????????????????????????????????????????
????????????????????????????????????????????????????????????
????????????????????????????????????????????????????????????
????????????????????????????????????????????????????????????
????????????????????????????????????????????????????????????
????????????????????????????????????????????????????????????
????????????????????????????????????????????????????????????
????????????????????????????????????????????????????????????
????????????????????????????????????????????????????????????
????????????????????????????????????????????????????????????
????????????????????????????????????????????????????????????
????????????????????????????????????????????????????????????
????????????????????????????????????????????????????????????
????????????????????????????????????????????????????????????
????????????????????????????????????????????????????????????
????????????????????????????????????????????????????????????
????????????????????????????????????????????????????????????
????????????????????????????????????????????????????????????
????????????????????????????????????????????????????????????
????????????????????????????????????????????????????????????
??????????????????????????????????CAAAAACATGATCACTGGTACCTCCC
AGGCTGACTGTGCCATCCTCATTATCGCTGGTGGTACTGGTGAGTTTGAGGCTGGTATCT
CCAAGGACGGTCAGACCCGTGAACACGCTCTTCTGGCGTTCACCCTTGGTGTGCGTCAGC
TCATTGTCGCTGTAAACAAGATGGACACGACCAAGGTGTGTGTACATTCCCTTCAGATGA
AAGTGGTTTAATGTGTCGCCGATAGTGGAGCGAGGACCGCTTCAACGAAATTATCAAGGA
AACCTCGACCTTCATTAAGAAGGTTGGCTACAACCCCAAGGCTGTCGCTTTCGTGCCCAT
TTCTGGTTGGCATGGTGACAACATGCTGGAGGAGTCTCCCAAGTAAGCATCATGTTATCA
GATTGACTTGTAGCATTCTCAAGGCGCCGACATAGCATGCCCTGGTACAAGGGCTGGACC
AAGGAGACCAAGGCTGGTGTTGTAAAGGGAAAGACCCTTCTTGATGCCATCGATGCCATC
GAGCCTCCTGTTCGTCCCTCCGATAAACCTCTCCGCCTTCCTCTCCAGGATGTCTACAAG
ATCGGTGGTATCGGAACAGTGCCTGTCGGTCGTGTTGAAACC??????????????????
????????????????????????????????????????????????????????????
????????????????????????????????????????????????????????????
????????????????????????????????????????????????????????????
????????????????????????????????????????????????????????????
????????????????????????????????????????????????????????????
????????????????????????????????????????????????????????????
????????????????????????????????????????????????????????????
????????????????????????????????????????????????????????????
????????????????????????????????????????????????????????????
????????????????????????????????????????????????????????????
????????????????????????????????????????????????????????????
?????????????????????????????????????????????????
>Caloboletus_firmus_NY00796115
GGGAAGAGCTCAAATTTTGAATCTGGCGGTCTTCGG-CCGTCCGAGTTGTAATCTAGAGA
AGCGTCTTCCGCGCTGGACCGTGTATAAGTCTCCTGGAAGGGAGCATCATAGAGGGTGAG
AATCCCGTCTTTGACACGGACTACCAGTGCTATGTGATGCGCTCTCGACGAGTCGAGTTG
TTTGGGAATGCAGCTCAAAACGGGTGGTAAATTCCATCTAAAGCTAAATACAGGCGAGAG
ACCGATAGCGAACAAGTACCGTGAGGGAAAGATGAAAAGAACTTTGGAAAGAGAGTTAAA
CAGTACGTGAAATTGCTGAAAGGGAAACGCTTGATGTCAGTCGCGTCTGCCAGGGATCAA
CCTTGCTC-CTCGCTCGGTGTACTTCCTGGTGGACGGGTCAGCATCAGTTTCGGTCGCTG
TACAAGGGTGAAGGGAATGTGGCACTCTTCGGGGTGTGTTATAGCCTTTCGTCGTATGCA
GCGCTCGGGACTGAGGAACTCAGCACGGCTTT----AGTCTGTGCTTAGGATGCTGGCAT
AATGGCCTTAAGCGACCCGTCTTGAAACACGGACCAAGGAGTCTAACATGCCTGCGAGTG
TTCGGGTGGCAAACTCGAGCGCGCAATGAAAGTGAAAGTTGAGACCTCTGTCATGGAGGG
CATCGACGCCCGGACCCGAGTCTTTGACGAAGGATCTGCGGTAGAGCATGTATGTTGGGA
CCCGAAAGATGGTGAACTATGCCTGAATAGGGTGAAGCCAGAGGAAACTCTGGTGGAGGC
TCGTAGCGATTCTGACGTGCAAATCGATCGT----------------------------G
GATCATTATCGAATTCTGAGGGGAGGGGAAGA-------GGCGAGTCGAGATTTGTCGCT
GGCCCCCCGCATGTGCACGTCTTGCTTGTCGTCAACCTTTCTCTCAT-----------AC
ACCCACACCTGTGCACCTGTTGTAGGTCCTCGAAAGAGGATCTATGTTTTTCCACCTCAC
ACCTATCGTATGTCTACAGAATGTATT-GAGATCGTCGACCTGAGGACGGCGGTCA----
-TAAAAGTCTATACAACTTTCAGCAACGGATCTCTTGGCTCTCGCATCGATGAAGAACGC
AGCGAATTGCGATAAGTAATGTGAATTGCAGATTTTCAGTGAATCATCGAATCTTTGAAC
GCACCTTGCGCTCCTTGGTATTCCGAGGAGCATGCCTGTTTGAGTGTCATTGAATTCTCA
ACCATGTCTTTTTCAAGGCATGGCTTGGACTTGGGGGTTTGCTGGCAGCGAAAGGCTGTC
AGCTCTCCTGAAATACATTAGCAGAGG-GCGGGGCAAGTCCCCCTGACGTGCACGGCCTT
CGACGTGATAATGATCGTCGTGG-CTGGAGCGTTGGACATGCACGTCTGTGCTTCCAATC
TCCCCACCCTAGCCTTCGAGTCTCTTAGCTATTAGTCGGTCGTGAGGCGCGAACGTTGGG
CGGCTAGGGGCTGGTCTGTTTCGAAACTGACTAC--------------------------
------------------------------------------------------------
----------------------------------------------------ACGTCAGC
TCATTGTCGCTGTAAACAAGATGGACACGACCAAGGTGTGTGTACATTCCCTTCAGATGA
AAGTGGTTTAATGTGTCGCCGATAGTGGAGCGAGGACCGCTTCAACGAAATTATCAAGGA
AACCTCGACCTTCATTAAGAAGGTTGGCTACAACCCCAAGGCTGTCGCTTTCGTGCCCAT
CTCTGGTTGGCATGGTGACAATATGCTGGAGGAGTCTCCCAAGTAAGCATCATGTTATCA
GATTGACTTGTAGCATTCTCAAGGCGCCGACATAGCATGCCCTGGTACAAGGGCTGGACC
AAGGAGACCAAGGCTGGTGTTGTAAAGGGAAAGACCCTTCTTGATGCCATCGATGCCATC
GAGCCTCCTGTTCGTCCCTCTGATAAACCTCTCCGCCTTCCTCTCCAGGATGTCTACAAG
ATCGGTGGTATCGGAACAGTGCCTGTCGGTCGTGTTGAAACC??????????????????
????????????????????????????????????????????????????????????
????????????????????????????????????????????????????????????
????????????????????????????????????????????????????????????
????????????????????????????????????????????????????????????
????????????????????????????????????????????????????????????
????????????????????????????????????????????????????????????
????????????????????????????????????????????????????????????
????????????????????????????????????????????????????????????
????????????????????????????????????????????????????????????
????????????????????????????????????????????????????????????
????????????????????????????????????????????????????????????
?????????????????????????????????????????????????
>Caloboletus_guanyui_FHMU_2019
------------------------------------------------------------
------------------------------------------------------------
------------------------CAAGCTTATGTGATGCGCTCTCGACGAGTCGAGTTG
TTTGGGAATGCAGCTCAAAACGGGTGGTAAATTCCATCTAAAGCTAAATACAGGCGAGAG
ACCGATAGCGAACAAGTACCGTGAGGGAAAGATGAAAAGAACTTTGGAAAGAGAGTTAAA
CAGTACGTGAAATTGCTGAAAGGGAAACGCTTGATGTCAGTCGCGTCCGCCGGGGATCAA
CCTTGCCTCCCGGCTCGGTGTACTTCCCGGTGGACGGGTCAGCGTCAGTTTCGGTCGCCG
TACAAGGGCGAGGGGAACGTGGCACTCTTCGGAGTGTGTTATAGCCCTTCGTCGCATGCG
GCGGTCGGGACTGAGGAACTCAGCACGGCTTC----GGTCTGTGCTTAGGATGCTGGCAT
AATGGCCTTAAGCGACCCGTCTTGAAACACGGACCAAGGAGTCTAACATGCCTGCGAGTG
TTTGGGTGCCAAACCCGAGCGCGCAATGAAAGTGAACGTCGAGACCTCCGTCATGGAGGG
CATCGACGCCCGGACCCGAGTCTTTGACGAAGGATCTGCGGTAGAGCATGCATGTTGGGA
CCCGAAAGATGGTGAACTATGCCTGAATAGGGTGAAGCCAGAGGAAACT-----------
-----------------------------------------------------------G
GATCATTATCGAATTCTGAGGGGGGAGAGGAAACCTTGATCTCGAGGAACAACTGTCGCT
GGCCCCTTGCATGTGCACGTCTTGCTTGTCGTCGACCTTTCTCTCTCTCTCTCTCATACC
ATCCACACCTGTGCACCCGTCGTAGGTCTTCGAAAGAGGAACTATGTCTTTCCGTCCCAC
ATCTATCGTATGTCTACAGAATGTAAT-AAAATGGGCGAT--------------------
----GGCATTATACAACTTTCAGCAACGGATCTCTTGGCTCTCGCATCGATGAAGAACGC
AGCGAATTGCGATAAGTAATGTGAATTGCAGATTTTCAGTGAATCATCGAATCTTTGAAC
GCACCTTGCGCTCCTTGGTATTCCGAGGAGCATGCCTGTTTGAGTGTCATCGAATTCTCA
ACCATGTCTTTTTCGAGACATGGCTTGGACTTGGGGGTTTGCTGGCGGCGAAAGGCCGTC
GGCTCTCCTGAAATGCATTAGCATAGG-GCGGCGCAAGTCTATTGGACGTGCACGGCCTT
CGACGTGATAATGATCGTCGTGG-CTGGAGCGTCAGACATGCACGTCCGTGCTTCCAATC
TGTGTTGGCTAGCCTTTGGACCTCTTAGCTACTAGTCGGTCGCAAGACGCGAACGTCGAG
GGGCTGGGGTTTGGTCCGTTTCGAAACT--------------------------------
------------------------------------------------------------
------------------------------------------------------------
-----------------AAGATGGACACTACCAAGGTGTGTGTACATTCCCTTCAGGTGA
ATGTGGTTTAATGTGTCGCCGATAGTGGAGCGAGGACCGCTTCAATGAAATTATCAAGGA
AACCTCAACCTTCATTAAGAAAGTTGGCTACAACCCCAAGGCTGTCGCTTTCGTACCCAT
CTCTGGCTGGCATGGTGACAACATGCTGGAGGAGTCTCCCAAGTAAGCATCATGCAATCA
GATTGGCTTGTAGCATTCTGAAGGCGCCGACATAGCATGCCCTGGTACAAGGGCTGGACC
AAGGAGACCAAGGCTGGTGTCGTGAAGGGAAAGACTCTCCTTGATGCTATCGATGCCATC
GAGCCTCCTGTTCGTCCCTCCGACAAACCTCTCCGCCTTCCTCTCCAGGATGT-------
------------------------------------------------------------
---GGTTCATATTCTGCTCCNGTTATCGAATTTCTGGAAGAATGGGGTCTCGAATCACTG
GAAGAGAATGCACATTCATCGACTCCCTGCACAAAGGTTTTCGTGAACGGTGTCTGGATG
GGCGTACATCGTGATCCCGCCAACCTTGTCAAAACGATCAAAAAACTTCGCCGAAAAGAT
GATATTAGTCCTGAAGTTTCTGTAGTTCGTGATATTCGTGAGAGGGAACTTCGTCTCTAC
ACCGATGCAGGGCGAGTTTGTCGACCTCTCTTCATTGTCGAAAATCAGCAACTTGCCCTG
CAGAAGAAGCATATCAAATGGCTTAACCAGGGCTACCGAGATGATGACGGCGAAGAGTTC
AAGTGGGAACAGCTGGTGAAGACAGGGATAATTGAGCTATTGGATGCCGAGGAGGAGGAA
ACTGTAATGATTTCCATGACGCCGGAAGACTTGGAGAATTCCAGGTTACAATCGGCAGGC
ATCAATCCCCACGAGAATGATGGAGAGTTTGACCCCGCAGCGCGACTAAAGGCTGGAATC
AATGCACACACATGGACTCACTGCGAGATTCATCCTAGTATGGTTCTTGGTGTCTGTGCC
AGTATCATTCCTTTCCCCGATCACAATCAGGTGGGT-CTGC-------TTCGAC--TGGA
TTGATAATGGCCTTATACGTTTACAGTCACCACGTAACACCTACCAATC
>Caloboletus_guanyui_FHMU_2040
GGGAAGAGCTCAAATTTTGAATCTGGCGGTCTTTCGGCCGTCCGAGTTGTAATCTAGAGA
AGCGTCTTCCGCGCTGGACCGTGTATAAGTCTCCTGGAAGGGAGCGTCATAGAGGGTGAC
AATCCCGTCTTTGACACGGACTACCAAGCTTATGTGATGCGCTCTCGACGAGTCGAGTTG
TTTGGGAATGCAGCTCAAAACGGGTGGTAAATTCCATCTAAAGCTAAATACAGGCGAGAG
ACCGATAGCGAACAAGTACCGTGAGGGAAAGATGAAAAGAACTTTGGAAAGAGAGTTAAA
CAGTACGTGAAATTGCTGAAAGGGAAACGCTTGACGTCAGTCGCGTCCGCCGGGGATCAA
CCTTGCCTCCCGGCTCGGTGTACTTCCCGGTGGACGGGTCAGCGTCAGTTTCGGTCGCCG
TACAAGGGCGAGGGGAACGTGGCACTCTTCGGAGTGTGTTATAGCCCTTCGTTGCATGCG
GCGGTCGGGACTGAGGAACTCAGCACGGCTTC----GGTCTGTGCTTAGGATGCTGGCAT
AATGGCCTTAAGCGACCCGTCTTGAAACACGGACCAAGGAGTCTAACATGCCTGCGAGTG
TTTGGGTGCCAAACCCGAGCGCGCAATGAAAGTGAACGTCGAGACCTCCGTCATGGAGGG
CATCGACGCCCGGACCCGAGTCTTTGACGAAGGATCTGCGGTAGAGCATGCATGTTGGGA
CCCGAAAGATGGTGAACTATGCCTGAATAGGGTGAA------------------------
------------------------------------------------------------
---CATTATCGAATTCTGAGGGGGGAGAGGAAACCTTGATCTCGAGGAACAACTGTCGCT
GGCCCCTTGCATGTGCACGTCTTGCTTGTCGTCGACCTTTCTCTCTCTCTCTCTCATACC
ATCCACACCTGTGCACCCGTCGTAGGTCTTCGAAAGAGGAACTATGTCTTTCCGTCCCAC
ATCTATCGTATGTCTACAGAATGTAAT-AAAATGGGCGAT--------------------
----GGCATTATACAACTTTCAGCAACGGATCTCTTGGCTCTCGCATCGATGAAGAACGC
AGCGAATTGCGATAAGTAATGTGAATTGCAGATTTTCAGTGAATCATCGAATCTTTGAAC
GCACCTTGCGCTCCTTGGTATTCCGAGGAGCATGCCTGTTTGAGTGTCATCGAATTCTCA
ACCATGTCTTTTTCGAGACATGGCTTGGACTTGGGGGTTTGCTGGCGGCGAAAGGCCGTC
GGCTCTCCTGAAATGCATTAGCATAGG-GCGGCGCAAGTCTATTG---------------
------------------------------------------------------------
------------------------------------------------------------
------------------------------------------------------------
------------------------------------------------------------
------------------------------------------------------------
-----------------AAGATGGACACTACCAAGGTGTGTGTACATTCCTTTCAGATGA
ATGTGGTTTAATGTGTCGCCGATAGTGGAGCGAGGACCGCTTCAATGAAATTATCAAGGA
AACCTCAACCTTCATTAAGAAAGTTGGCTACAACCCCAAGGCTGTCGCTTTCGTACCCAT
CTCTGGCTGGCATGGTGACAACATGCTGGAGGAGTCTCCCAAGTAAGCATCATGCAATCA
GATTGGCTTGTAGCATTCTGAAGGCGCCGACATAGCATGCCCTGGTACAAGGGCTGGACC
AAGGAGACCAAGGCTGGTGTCGTGAAGGGAAAGACTCTCCTTGATGCTATCGATGCCATC
GAGCCTCCTGTTCGTCCCTCCGACAAACCTCTCCGCCTTCCTCTCCAGGA----------
------------------------------------------------------------
---GGTTCATATTCTGCTCCAGTTATNGAATTTCTGGAAGAATGGGGTCTCGAATCACTG
GAAGAGAATGCACATTCATCGACTCCCTGCACAAAGGTTTTCGTGAACGGTGTCTGGATG
GGCGTACATCGTGATCCCGCCAACCTTGTCAAAACGATCAAAAAACTTCGCCGAAAAGAT
GATATTAGTCCTGAAGTTTCTGTAGTTCGTGATATTCGTGAGAGGGAACTTCGTCTCTAC
ACCGATGCAGGGCGAGTTTGTCGACCTCTCTTCATTGTCGAAAATCAGCAACTTGCCCTG
CAGAAGAAGCATATCAAATGGCTTAACCAGGGCTACCGAGATGATGACGGCGAAGAGTTC
AAGTGGGAACAGCTGGTGAAGACAGGGATAATTGAGCTATTGGATGCCGAGGAGGAGGAA
ACTGTAATGATTTCCATGACGCCGGAAGACTTGGAGAATTCCAGGTTACAATCGGCAGGC
ATCAATCCCCACGAGAATGATGGAGAGTTTGACCCCGCAGCGCGACTAAAGGCTGGAATC
AATGCACACACATGGACTCACTGCGAGATNCATCCTAGTATGGTTCTTGGTGTCTGTGCC
AGTATCATTCC-------------------------------------------------
-------------------------------------------------
>Caloboletus_yunnanensis_HKAS58694
GGGAACAGCTCAAATTTTGAATCTGGCGGTCTCTGG-CCGTCCGAGTTGTAATCTAGAGA
AGTGTCTTCCGCGCTGGACCGTGTACAAGTCTCCTGGAACGGAGCGTCGTAGAGGGTGAG
AATCCCGTCTCTGACATGGACTCCCAGTGCTATGTGATGCGCTCTCGACGAGTCGAGTTG
TTTGGGAATGCAGCTCAAAATGGGTGGTAAATTCCATCTAAAGCTAAATATAGGCGAGAG
ACCGATAGCGAACAAGTACCGTGAGGGAAAGATGAAAAGAACTTTGGAAAGAGAGTTAAA
CAGTACGTGAAATTGCTGAAAGGGAAACGCTTGATGTCAGTCGCGTCCCCCAGGGATCAA
CCTTGCTC-CTCGCTCGGTGTACTTCCTGGTAGACGGGTCAGCATCAGTTTCGGTCGCTG
TACAAGGGTGAGGGGAATGTGGCACTCCTTGGGGTGTGTTATAGCCTTTCGTCGTATGCG
GCGCTCGGGACTGAGGAACTCAGCATGGTTCTTTCGAGCCTGTGCTCAGGATGCTGGCAT
AATGGCCTTAAGCGACCCGTCTTGAAACACGGACCAAGGAGTCTAACATGCCTGCGAGTG
TTTGGGTGACAAACCCGAGTGCGCAACGAAAGTGAAAGTTGAGACCTCTGTCATGGAGGG
CATCGACGCCCGGACCTGAGTCTTTGACGACGGATCTGCGGTAGAGCATGCATGTTGGGA
CCCGAAAGATGGTGAACTATGCCTGAATAGGGTGAAGCCAGAGGAAACTCTGGTGGAGGC
TCGTAGCGATTCTGACGTGCAAATCGATCGTCGAATTTGGGTATAGGGCGAAAG-----G
GATCATTATTGAATTTTCTGAGGGAGGGAGGGGAAAAGAGGGCAAGGGCAGACTGTCGCT
GGCCCTCTGCATGTGCACGTCTTCCTTGTCGTCGGTTGACCTCTCTCTCA--CTCTCTCA
TAACACACCTGTGCACCTCTTGTAGATCCTCGAAAGAGGACCTATGTCTTTCCAT-CCAC
ATCCATTGTATGTCCATAGAATGTATTAAAGGACGTCGACCTGAGGCTGGCGCTCGATAT
AATGTAAATCATACAACTTTCAGCAACGGATCTCTTGGCTCTCGCATCGATGAAGAACGC
AGCGAATTGCGATAAGTAATGTGAATTGCAGATTTTCAGTGAATCATCGAATCTTTGAAC
GCACCTTGCGCTCCTTGGTATTCCAAGGAGCATGCCTGTTTGAGTGTCATCGAATTCTCA
ACCATGTCTTTTTTGAGCCATGGCTTGGACTTGGGGGTTTGCTGGCAGCGAAATGCTGTC
GGCTCTCCTGAAATACATTAGCAAGTGGGCGCCGCAAGTCT----GACGTGCATGGCCTT
CGACGTGACAATGATCGTCGTGGGTTGGAGCGTCGCACATGCACGTCCTTGCTTCCAATC
TGACCTACATAAGTCTTTTGACCTCAAACAGGTAG-------------------------
----------------------------GACTACCAAAAACATGATCACTGGTACCTCTC
AAGCTGACTGCGCCATTCTCATCATCGCCGCTGGTACTGGTGAGTTCGAGGCTGGTATCT
CCAAGGATGGTCAGACCCGTGAACATGCTCTTCTGGCGTTCACCCTTGGTGTGCGTCAAC
TCATCGTCGCTGTAAACAAGATGGACACGACCAAGGTATGTATACATTCCCTTCAGATGA
ATGTGGCTTGATGTGCCACCGATAGTGGAGCGAGGACCGCTTCAACGAAATTATCAAGGA
AACCTCGACCTTCATCAAGAAGGTCGGCTACAACCCGAAGGCCGTTGCTTTTGTGCCCAT
CTCTGGTTGGCATGGGGACAACATGTTGGAGGAATCTCCCAAGTAAGCATTATGTTATCA
GATTGACTTACAGCATTCTCAAAGCGCCGACATAGCATGTCCTGGTACAAGGGCTGGACC
AAGGAAACCAAGGCTGGTGTTGTAAAGGGAAAGACCCTTCTTGATGCAATCGATGCCATT
GAGCCTCCTGTTCGTCCCTCCGACAAACCTCTCCGCCTTCCTCTCCAGGATGTCTACAAG
ATCGGTGGTATCGGAACAGTTCCCGTCGGTCGTGTTGAAACT??????????????????
????????????????????????????????????????????????????????????
????????????????????????????????????????????????????????????
????????????????????????????????????????????????????????????
????????????????????????????????????????????????????????????
????????????????????????????????????????????????????????????
????????????????????????????????????????????????????????????
????????????????????????????????????????????????????????????
????????????????????????????????????????????????????????????
????????????????????????????????????????????????????????????
????????????????????????????????????????????????????????????
????????????????????????????????????????????????????????????
?????????????????????????????????????????????????
>Caloboletus_yunnanensis_HKAS69214
GGGAACAGCTCAAATTTTGAATCTGGCGGTCTCTGG-CCGTCCGAGTTGTAATCTAGAGA
AGTGTCTTCCGCGCTGGACCGTGTACAAGTCTCCTGGAACGGAGCGTCGTAGAGGGTGAG
AATCCCGTCTCTGACATGGACTCCCAGTGCTATGTGATGCGCTCTCGACGAGTCGAGTTG
TTTGGGAATGCAGCTCAAAATGGGTGGTAAATTCCATCTAAAGCTAAATATAGGCGAGAG
ACCGATAGCGAACAAGTACCGTGAGGGAAAGATGAAAAGAACTTTGGAAAGAGAGTTAAA
CAGTACGTGAAATTGCTGAAAGGGAAACGCTTGATGTCAGTCGCGTCCCCCAGGGATCAA
CCTTGCTC-CTCGCTCGGTGTACTTCCTGGTAGACGGGTCAGCATCAGTTTCGGTCGCTG
TACAAGGGTGAGGGGAATGTGGCACTCCTTGGGGTGTGTTATAGCCTTTCGTCGTATGCG
GCGCTCGGGACTGAGGAACTCAGCATGGTTCTTTCGAGCCTGTGCTCAGGATGCTGGCAT
AATGGCCTTAAGCGACCCGTCTTGAAACACGGACCAAGGAGTCTAACATGCCTGCGAGTG
TTTGGGTGACAAACCCGAGTGCGCAACGAAAGTGAAAGTTGAGACCTCTGTCATGGAGGG
CATCGACGCCCGGACCTGAGTCTTTGACGACGGATCTGCGGTAGAGCATGCATGTTGGGA
CCCGAAAGATGGTGAACTATGCCTGAATAGGGTGAAGCCAGAGGAAACTCTGGTGGAGGC
TCGTAGCGATTCTGACGTGCAAATCGATCGTCGAATTTGGGTATAGGGGCGAAAGACTAG
GATCATTATTGAATTTTCTGAGGGAGGGAGGGGAAAAGAGGGCAAGGGCAGACTGTCGCT
GGCCCTCTGCATGTGCACGTCTTCCTTGTCGTCGGTTGACCTCTCTCTCA--CTCTCTCA
TAACACACCTGTGCACCTCTTGTAGATCCTCGAAAGAGGACCTATGTCTTTCCAT-CCAC
ATCCATTGTATGTCCATAGAATGTATTAAAGGACGTCGACCTGAGGCTGGCGCTCGATAT
AATGTAAATCATACAACTTTCAGCAACGGATCTCTTGGCTCTCGCATCGATGAAGAACGC
AGCGAATTGCGATAAGTAATGTGAATTGCAGATTTTCAGTGAATCATCGAATCTTTGAAC
GCACCTTGCGCTCCTTGGTATTCCAAGGAGCATGCCTGTTTGAGTGTCATCGAATTCTCA
ACCATGTCTTTTTTGAGCCATGGCTTGGACTTGGGGGTTTGCTGGCAGCGAAATGCTGTC
GGCTCTCCTGAAATACATTAGCAAGTGGGCGCCGCAAGTCT----GACGTGCATGGCCTT
CGACGTGACAATGATCGTCGTGGGTTGGAGCGTCGCACATGCACGTCCTTGCTTCCAATC
TGACCTACATAAGTCTTTTGACCTCAAACAGGTAG-------------------------
----------------------------GACTACCAAAAACATGATCACTGGTACCTCTC
AAGCTGACTGCGCCATTCTCATCATCGCCGCTGGTACTGGTGAGTTCGAGGCTGGTATCT
CCAAGGATGGTCAGACCCGTGAACATGCTCTTCTGGCGTTCACCCTTGGTGTGCGTCAAC
TCATCGTCGCTGTAAACAAGATGGACACGACCAAGGTATGTATACATTCCCTTCAGATGA
ATGTGGCTTGATGTGCCACCGATAGTGGAGCGAGGACCGCTTCAACGAAATTATCAAGGA
AACCTCGACCTTCATCAAGAAGGTCGGCTACAACCCGAAGGCCGTTGCTTTTGTGCCCAT
CTCTGGTTGGCATGGGGACAACATGTTGGAGGAATCTCCCAAGTAAGCATTATGTTATCA
GATTGACTTACAGCATTCTCAAAGCGCCGACATAGCATGTCCTGGTACAAGGGCTGGACC
AAGGAAACCAAGGCTGGTGTTGTAAAGGGAAAGACCCTTCTTGATGCAATCGATGCCATT
GAGCCTCCTGTTCGTCCCTCCGACAAACCTCT----------------------------
------------------------------------------??????????????????
????????????????????????????????????????????????????????????
????????????????????????????????????????????????????????????
????????????????????????????????????????????????????????????
????????????????????????????????????????????????????????????
????????????????????????????????????????????????????????????
????????????????????????????????????????????????????????????
????????????????????????????????????????????????????????????
????????????????????????????????????????????????????????????
????????????????????????????????????????????????????????????
????????????????????????????????????????????????????????????
????????????????????????????????????????????????????????????
?????????????????????????????????????????????????
>Neoboletus_tomentulosus_HKAS77614
????????????????????????????????????????????????????????????
????????????????????????????????????????????????????????????
????????????????????????????????????????????????????????????
????????????????????????????????????????????????????????????
????????????????????????????????????????????????????????????
????????????????????????????????????????????????????????????
????????????????????????????????????????????????????????????
????????????????????????????????????????????????????????????
????????????????????????????????????????????????????????????
????????????????????????????????????????????????????????????
????????????????????????????????????????????????????????????
????????????????????????????????????????????????????????????
????????????????????????????????????????????????????????????
????????????????????????????????????????????????????????????
????????????????????????????????????????????????????????????
????????????????????????????????????????????????????????????
????????????????????????????????????????????????????????????
????????????????????????????????????????????????????????????
????????????????????????????????????????????????????????????
????????????????????????????????????????????????????????????
????????????????????????????????????????????????????????????
????????????????????????????????????????????????????????????
????????????????????????????????????????????????????????????
????????????????????????????????????????????????????????????
????????????????????????????????????????????????????????????
??????????????????????????????????-------ATGATTACTGGTACCTCTC
AAGCTGACTGTGCCATCCTCATTATCGCCGCTGGTACTGGTGAGTTCGAGGCTGGTATCT
CCAAGGATGGCCAGACCCGTGAACACGCTCTTCTGGCGTTCACCCTTGGTGTGCGTCAGC
TCATCGTCGCTGTAAACAAGATGGACACGACCAAGGTGTGTGCACGTCTTCTTTAGATGA
ATATAGTTTGATGTGTCGTTGATAGTGGAGCGAGGACCGCTTCAACGAAATCATCAAGGA
AACCTCGACGTTCATCAAGAAGGTGGGCTACAACCCCAAAGCCGTCGCTTTCGTGCCCAT
CTCTGGCTGGCATGGTGACAACATGCTGGAGGAGTCTGCCAAGTAAGCATCATGTTATCG
GATCGACCTCTAGCATTCTCAAAGCGCCGACATAGCATGACCTGGTACAAGGGTTGGACC
AAGGAAACCAAGGGTGGTGTTGTCAAAGGAAAGACTCTCCTTGATGCCATCGATGCCATC
GAGCCTCCTGTTCGTCCCTCCGACAAACCCCTTCGCCTTCCTCTCCAGGATGTCTACAAG
ATCGGTGGTATCGGAACAGTGCCCGTCGGTCGTGTTGAAACT------------------
---------------GCTCCAGTCATCGAATTCCTGGAAGAATGGGGTCTCGAATCTCTG
GAAGAGAATGCACATTCGTCGACACCCTGCACAAAGGTTTTCGTGAACGGTGTCTGGATG
GGCGTCCATCGTGATCCCGCCAACCTTGTCAAGACGATCAAAAAACTCCGCCGAAAAGAT
GACATTAGTCCCGAAGTTTCTGTAGTTCGTGATATTCGTGAGAGGGAACTTCGTCTCTAC
ACTGATGCAGGGCGAGTTTGTCGACCTCTCTTCATTGTCGAAAATCAGCAGCTTGCCCTG
CAGAAGAAACATATCAAATGGCTTAATCAGGGCTACCGCGATGATGATGGCGAAGAGTTC
AAGTGGGAGCAACTGGTGAAGACAGGGATAATCGAGCTATTGGATGCCGAGGAGGAGGAA
ACAGTAATGATTTCCATGACGCCGGAAGACTTGGAGAATTCCAGGTTACAATCGGCAGGC
ATCAACCCACACGAGAATGATGGGGACTTTGACCCCGCGGCGCGACTAAAGGCTGGAATC
AATGCTCATACATGGACTCACTGCGAGATTCATCCCAGTATGATTCTCGGTGTCTGTGCC
AGTATTATTCCTTTCCCCGATCACAACCAGGTGCGTAGCAC-------TTCGACTGTGGA
TTGATAATGCCCTTACCCCTTTCCAGTCGCCGCGTAACACCTACCAATC
>Neoboletus_venenatus_HKAS63535
????????????????????????????????????????????????????????????
????????????????????????????????????????????????????????????
????????????????????????????????????????????????????????????
????????????????????????????????????????????????????????????
????????????????????????????????????????????????????????????
????????????????????????????????????????????????????????????
????????????????????????????????????????????????????????????
????????????????????????????????????????????????????????????
????????????????????????????????????????????????????????????
????????????????????????????????????????????????????????????
????????????????????????????????????????????????????????????
????????????????????????????????????????????????????????????
????????????????????????????????????????????????????????????
????????????????????????????????????????????????????????????
????????????????????????????????????????????????????????????
????????????????????????????????????????????????????????????
????????????????????????????????????????????????????????????
????????????????????????????????????????????????????????????
????????????????????????????????????????????????????????????
????????????????????????????????????????????????????????????
????????????????????????????????????????????????????????????
????????????????????????????????????????????????????????????
????????????????????????????????????????????????????????????
????????????????????????????????????????????????????????????
????????????????????????????????????????????????????????????
??????????????????????????????????CAAAAACATGATCACCGGCACCTCCC
AGGCTGACTGTGCCGTCCTCATTATCGCCGGTGGTACCGGTGAGTTCGAGGCTGGTATCT
CCAAGGACGGTCAGACCCGTGAACACGCTCTTTTGGCGTTCACCCTTGGTGTGCGTCAGC
TCATCGTCGCTGTAAATAAGATGGACACGACCAAGGTGTGTGTACGTTCTCTGTAGATGA
ACGTGGTTTGATGTGTCGTCGATAGTGGAACGAGGACCGCTTTAACGAAATCATCAAGGA
AACCTCGACCTTCATCAAAAAGGTCGGCTACAACCCCAAGGCTGTCGCTTTCGTGCCCAT
CTCTGGCTGGCATGGTGACAACATGCTGGAGGAGTCCCCCAAGTAAGCATTATGTTATCA
GATTGGCCTCTGGCATTCTTAAAGCGCCGACATAGCATGCCCTGGTACAAGGGCTGGACC
AAGGAGACCAAGGGTGGTGTCGTCAAGGGAAAGACCCTCCTTGATGCCATCGATGCCATT
GAGCCTCCTGTCCGTCCCTCCGACAAACCCCTTCGCCTTCCTCTCCAGGATGTCTACAAG
ATCGGTGGTATCGGAACAGTGCCCGTTGGTCGTGTTGAAACT------------------
---GGTTCATATTCTGCCCCAGTCATCGAATTCTTGGAAGAATGGGGTCTCGAATCTCTG
GAAGAGAATGCACATTCATCGACGCCCTGCACAAAGGTTTTCGTGAATGGTGTCTGGATG
GGCGTCCATCGTGATCCCGCTAACCTTGTTAAGACGATCAAAAAACTTCGCCGAAAAGAT
GACATCAGTCCTGAAGTTTCTGTAGTCCGTGATATTCGTGAGAGGGAACTTCGTCTCTAC
ACTGATGCAGGGCGAGTTTGTCGACCTCTCTTCATTGTCGAAAATCAGCAGCTTGCCCTG
CAGAAGAAGCATATCAAATGGCTTAATCAGGGCTACCGCGATGATGATGGCGAAGAGTTC
AAGTGGGAGCAGCTGGTGAAGACAGGGATAATTGAGCTATTGGATGCAGAGGAGGAGGAA
ACAGTAATGATTTCTATGACGCCGGAAGACTTGGAGAATTCCAGATTACAGTCGGCAGGC
ATCAACCCACACGAGAATGATGGAGACTTTGACCCCGCAGCACGACTAAAGGCTGGAATC
AATGCCCATACATGGACTCACTGCGAGATTCATCCTAGTATGATTCTTGGTGTCTGCGCC
AGTATCATTCCTTTCCCCGATCACAACCAGGTGCGTACCGC-------TTTGACTGCGGA
TTGATATTACCTTACCCCTTGTGCAGTCACCGCGTAACACCTACCAATC
>Rubroboletus_rhodosanguineus_4252
GGGAAGAGCTCAAATTTTGAATCTGGCGGTCTTTGGTCCGTCCGAGTTGTAATCTAGAGA
AGCGTCTTCCGCGCTGGACCGTGTACAAGTCTCCTGGAAGGGAGCGTCATAGAGGGTGAG
AATCCCGTCTTTGACACGGACTACCAGTGCTATGTGATGCGCTCTCGACGAGTCGAGTTG
TTTGGGAATGCAGCTCAAAATGGGTGGTAAATTCCATCTAAAGCTAAATACAGGCGAGAG
ACCGATAGCGAACAAGTACCGTGAGGGAAAGATGAAAAGAACTTTGGAAAGAGAGTTAAA
CAGTACGTGAAATTGCTGAAAGGGAAACGCTTGATGTCAGTCGCGTCGTCCGGGGATCAA
CCTTGCTT-CTCGCTGGGTGTATTTCCCGGTCGACGGGTCAGCATCAGTTTCGGTCGTCG
TACAAGGGCGAGGGGAACGTGGCACTCTTCGGAGTGTGTTATAGCCTTTCGTCGTATGCG
GCGGTCGGGACTGAGGAACTCAGCACGACTTC----CGTTTGTGCTTAGGATGCTGGCAT
AATGGCCTTAAGCGACCCGTCTTGAAACACGGACCAAGGAGTCTAACATGCCTGCGAGTG
TTTGGGTGGCAAACCCGAGCGCGTAATGAAAGTGAAAGTTGAGACCTCTGTCGTGGAGGG
CATCGACGCCCGGACCTGAGTCTTTGACGACGGATCTGCGGTAGAGCATGCATGTTGGGA
CCCGAAAGATGGTGAACTATGCCTGAATAGGGTGAAGCCAGAGGAAACTCTGGTGGAGGC
TCGTAGCGATTCTGACGTGCAAATCGATCGTCGAATTTGGGTATAGGGGCGAAAGACTA?
????????????????????????????????????????????????????????????
????????????????????????????????????????????????????????????
????????????????????????????????????????????????????????????
????????????????????????????????????????????????????????????
????????????????????????????????????????????????????????????
????????????????????????????????????????????????????????????
????????????????????????????????????????????????????????????
????????????????????????????????????????????????????????????
????????????????????????????????????????????????????????????
????????????????????????????????????????????????????????????
????????????????????????????????????????????????????????????
??????????????????????????????????CAAAAACATGATCACCGGTACCTCCC
AGGCTGATTGTGCCATCCTCATTATCGCCGGTGGTACTGGTGAGTTCGAGGCTGGTATCT
CCAAGGACGGTCAGACCCGTGAACACGCCCTTCTGGCGTTTACCCTTGGTGTGCGTCAGC
TCATCGTCGCTGTAAACAAGATGGACACGACCAAGGTGTGTGTACATTCTCTTGAAAACA
ATGTGGTTTGACTTGTCGCCAATAGTGGAGCGAGGACCGCTTCAACGAAATCATCAAGGA
AACATCGACCTTCATTAAGAAGGTCGGCTACAACCCCAAGGCCGTCGCTTTCGTGCCCAT
CTCTGGTTGGCATGGTGACAACATGCTGGAGGAGTCCCCCAAGTAAGCATTATGTTATCA
GATTGATTTCTAGCATTCTCAAAGCGCCGACATAGCATGCCCTGGTACAAGGGCTGGACC
AAGGAGACCAAGGGTGGTGTCGTCAAGGGAAAGACCCTCCTCGATGCCATCGATGCCATC
GAGCCTCCTGTTCGTCCCTCCGACAAACCCCTTCGCCTTCCTCTCCAGGATGTCTACAAG
ATCGGTGGTATCGGAACAGTGCCTGTTGGTCGTGTTGAAACT??????????????????
????????????????????????????????????????????????????????????
????????????????????????????????????????????????????????????
????????????????????????????????????????????????????????????
????????????????????????????????????????????????????????????
????????????????????????????????????????????????????????????
????????????????????????????????????????????????????????????
????????????????????????????????????????????????????????????
????????????????????????????????????????????????????????????
????????????????????????????????????????????????????????????
????????????????????????????????????????????????????????????
????????????????????????????????????????????????????????????
?????????????????????????????????????????????????
>Rubroboletus_sinicus_HKAS_68620
GGGAAGAGCTCAAATTTTGAATCTGGCGGTCTTTGGCCCGTCCGAGTTGTAATCTAGAGA
AGCGTCTTCCGCGCTGGACCGTGTACAAGTCTCCTGGAAGGGAGCGTCGTAGAGGGTGAG
AATCCCGTCTTTGACACGGACTACCAGTGCTGTGTGATGCGCTCTCGACGAGTCGAGTTG
TTTGGGAATGCAGCTCAAAACGGGTGGTAAATTCCATCTAAAGCTAAATACAGGCGAGAG
ACCGATAGCGAACAAGTACCGTGAGGGAAAGATGAAAAGAACTTTGGAAAGAGAGTTAAA
CAGTACGTGAAATTGCTGAAAGGGAAACGCTTGATGTCAGTCGCGTCGTCCGGGGATCAA
CCTTGCTT-CTCGCTGGGTGTACTTCCCGGTCGACGGGTCAGCATCAGTTTCGGTCGTCG
TACAAGGGCGAGGGGAATGTGGCACTCTTCGGAGTGTGTTATAGCCTTTCGTCGTATGCG
GCGGTCGGGACTGAGGAACTCGGCACGACTTC----GGTTTGTGCTTAGGATGCTGGCAT
AATGGCCTTAAGCGACCCGTCTTGAAACACGGACCAAGGAGTCTAACATGCCTGCGAGTG
TTTGGGTGGCAAACCCGAGCGCGCAATGAAAGTGAAAGTTGAGACCTCTGTCGTGGAGGG
CATCGACGCCCGGACCTGAGTCTTTGACGACGGATCTGCGGTAGAGCATGCATGTTGGGA
CCCGAAAGATGGTGAACTATGCCTGAATAGGGTGAAGCCAGAGGAAACTCTGGTGGAGGC
TCGTAGCGATTCTGACGTGCAAATCGATCGTCGAATTTGGGTATAGGGGCGAAAGACTAG
GATCATTATCGAATTTCTGAGGGGAGGGGGAGGGAAAGATGGAAAGCGAAGACTGTCGCT
GGCCCCTCGCATGTGCACGTCTTCCTTTTCGCTGACCCTT------CTCTTTCTCTCACC
ACACACACCTGTGCACCCATTGTAGGTCCTCGAAAGAGGATCTATGTTTTTTCACATCAC
ACCCGTCGTATGTCTACAGAATGTAATCGAGAACGTCGTCCTGAGGCTGGCGGTCC----
---ATAAATCATACAACTTTCAGCAACGGATCTCTTGGCTCTCGCATCGATGAAGAACGC
AGCGAATTGCGATAAGTAATGTGAATTGCAGATTTTCAGTGAATCATCGAATCTTTGAAC
GCACCTTGCGCTCCTTGGTATTCCGAGGAGCATGCCTGTTTGAGTGTCATCGAATTCTCA
ACCATGTCTTTTTCGAGCCATGGCTTGGACTTGGGGG-TTGCTGGCGGCGTGAAGCTGTC
GGCTCTCCTGAAATGCATTAGCAAAGG---GTGGCAAGTCTTTTTGACGTGCACGGCCTT
CGACGTGATAATGATCGTCGTGG-CTGGAGCGTCGGACATGCAATCCAGTGCTTCTAATT
AATCCCATCTGACCTTGGGGTCGTTCAGCTACTAGTTGGTTGTGAGGCACGAACGTTGAG
CGG-------------------------------CAAAAACATGATCACTGGTACCTCCC
AGGCTGATTGTGCCGTCCTCATTATCGCCGGTGGTACCGGTGAGTTCGAGGCTGGTATCT
CCAAGGACGGTCAGACCCGTGAACACGCCCTGCTGGCGTTTACCCTTGGTGTGCGTCAGC
TCATCGTCGCTGTAAACAAGATGGACACGACCAAGGTGTGTGTACATTCTCTTGAAAACA
ATGTGGTTTGACGTGTCGCCAATAGTGGAGCGAGGACCGCTTCAACGAAATCATCAAGGA
AACATCGACCTTCATTAAGAAGGTCGGCTACAACCCCAAGGCCGTCGCTTTCGTGCCCAT
CTCTGGTTGGCATGGTGACAACATGCTGGAGGAGTCCCCCAAGTAAGCATTATGTTATCA
GATTGATTTCTAGCATTCTCAAAGCGCCGACATAGCATGCCCTGGTACAAGGGCTGGACC
AAGGAGACCAAGGGTGGTGTCGTCAAGGGAAAGACCCTCCTCGATGCCATCGATGCCATC
GAGCCTCCTGTTCGTCCCTCCGACAAACCCCTTCGCCTTCCTCTCCAGGATGTCTACAAG
ATCGGTGGTATCGGAACAGTGCCTGTTGGTCGTGTTGAAACT------------------
---GGTTCATATTCTGCTCCAGTCATCGAATTCTTGGAAGAATGGGGTCTCGAATCACTG
GAAGAGAATGCACATTCCTCRACGCCCTGCACAAAGGTTTTCGTGAACGGTGTCTGGATG
GGCGTGCATCGTGATCCCGCCAACCTTGTCAAGACGATCAAAAAACTTCGCCGAAAAGAT
GACATTAGTCCTGAAGTTTCTGTAGTCCGTGACATTCGTGAGAGGGAACTTCGTCTCTAC
ACTGATGCAGGGCGAGTTTGTCGACCTCTCTTCATTGTCGAAAATCAGCAGCTTGCCCTG
CAGAAGAAGCATATCAAATGGCTTAATCAGGGCTACCGCGATGATGATGGTGAAGAGTTC
AAGTGGGAGCAGCTGGTGAAGACAGGGATAATTGAGTTATTAGATGCCGAGGAGGAGGAA
ACAGTGATGATTTCCATGACGCCGGAAGACCTGGAGAATTCCAGGTTACAATCGGCAGGC
ATCAACCCCCACGAGAATGATGGAGATTTTGATCCCGCAGCGCGACTAAAGGCTGGAATC
AATGCGCATACATGGACTCACTGCGAGATCCATCCTAGTATGATTCTTGGTGTCTGTGCT
AGTATCATTCCTTTCCCTGATCACAACCAGGTGCGTACTGC-------TTCGACTGTGGA
TTGATAATGGCCTTACACCTCTGCAGTCACCGCGTAACACCTACCAATC
>Rubroboletus_sinicus_HKAS56304
GGGAAGAGCTCAAATTTTGAATCTGGCGGTCTTTGGCCCGTCCGAGTTGTAATCTAGAGA
AGCGTCTTCCGCGCTGGACCGTGTACAAGTCTCCTGGAAGGGAGCGTCGTAGAGGGTGAG
AATCCCGTCTTTGACACGGACTACCAGTGCTGTGTGATGCGCTCTCGACGAGTCGAGTTG
TTTGGGAATGCAGCTCAAAACGGGTGGTAAATTCCATCTAAAGCTAAATACAGGCGAGAG
ACCGATAGCGAACAAGTACCGTGAGGGAAAGATGAAAAGAACTTTGGAAAGAGAGTTAAA
CAGTACGTGAAATTGCTGAAAGGGAAACGCTTGATGTCAGTCGCGTCGTCCGGGGATCAA
CCTTGCTT-CTCGCTGGGTGTACTTCCCGGTCGACGGGTCAGCATCAGTTTCGGTCGTCG
TACAAGGGCGAGGGGAATGTGGCACTCTTCGGAGTGTGTTATAGCCTTTCGTCGTATGCG
GCGGTCGGGACTGAGGAACTCGGCACGACTTC----GGTTTGTGCTTAGGATGCTGGCAT
AATGGCCTTAAGCGACCCGTCTTGAAACACGGACCAAGGAGTCTAACATGCCTGCGAGTG
TTTGGGTGGCAAACCCGAGCGCGCAATGAAAGTGAAAGTTGAGACCTCTGTCGTGGAGGG
CATCGACGCCCGGACCTGAGTCTTTGACGACGGATCTGCGGTAGAGCATGCATGTTGGGA
CCCGAAAGATGGTGAACTATGCCTGAATAGGGTGAAGCCAGAGGAAACTCTGGTGGAGGC
TCGTAGCGATTCTGACGTGCAAATCGATCGTCAAATTTGGGTATAGGGGCGAAAGACTAG
GATCATTATCGAATTTCTGAGGGGAGGGGGAGGGAAAGATGGAAAGCGAAGACTGTCGCT
GGCCCCTCGCATGTGCACGTCTTCCTTTTCGCTGACCCTT------CTCTTTCTCTCACC
ACACACACCTGTGCACCCATTGTAGGTCCTCGAAAGAGGATCTATGTTTTTTCACATCAC
ACCCGTCGTATGTCTACAGAATGTAATCGAGAACGTCGTCCTGAGGCTGGCGGTCC----
---ATAAATCATACAACTTTCAGCAACGGATCTCTTGGCTCTCGCATCGATGAAGAACGC
AGCGAATTGCGATAAGTAATGTGAATTGCAGATTTTCAGTGAATCATCGAATCTTTGAAC
GCACCTTGCGCTCCTTGGTATTCCGAGGAGCATGCCTGTTTGAGTGTCATCGAATTCTCA
ACCATGTCTTTTTCGAGCCATGGCTTGGACTTGGGGG-TTGCTGGCGGCGTGAAGCTGTC
GGCTCTCCTGAAATGCATTAGCAAAGG---GTGGCAAGTCTTTTTGACGTGCACGGCCTT
CGACGTGATAATGATCGTCGTGG-CTGGAGCGTCGGACATGCAATCCAGTGCTTCTAATT
AATCCCATCTGACCTTGGGGTCGTTCAGCTACTAGTTGGTTGTGAGGCACGAACGTTGAG
CGGCTGGGGGGGGGTTTGGTTCGAAACT------CAAGAACATGATCACTGGTACCTCCC
AGGCTGATTGTGCCGTCCTCATTATCGCCGGTGGTACCGGTGAGTTCGAGGCTGGTATCT
CCAAGGACGGTCAGACCCGTGAACACGCCCTGCTGGCGTTTACCCTTGGTGTGCGTCAGC
TCATCGTCGCTGTAAACAAGATGGACACGACCAAGGTGTGTGTACATTCTCTTGAAAACA
ATGTGGTTTGACGTGTCGCCAATAGTGGAGCGAGRACCGCTTCAACGAAATCATCAAGGA
AACATCGACCTTCATTAAGAAGGTCGGCTACAACCCCAAGGCCGTCGCTTTCGTGCCCAT
CTCTGGTTGGCATGGTGACAACATGCTGGAGGAGTCCCCCAAGTAAGCATTATGTTATCA
GATTGATTTCTAGCATTCTCAAAGCGCCGACATAGCATGCCCTGGTACAAGGGCTGGACC
AAGGAGACCAAGGGTGGTGTCGTCAAGGGAAAGACCCTCCTCGATGCCATCGATGCCATC
GAGCCTCCTGTTCGTCCCTCCGACAAACCCCTTCGCCTTCCTCTCCAGGATGTCTACAAG
ATCGGTGGTATCGGAACAGTGCCTGTTGGTCGTGTCGAGACT??????????????????
????????????????????????????????????????????????????????????
????????????????????????????????????????????????????????????
????????????????????????????????????????????????????????????
????????????????????????????????????????????????????????????
????????????????????????????????????????????????????????????
????????????????????????????????????????????????????????????
????????????????????????????????????????????????????????????
????????????????????????????????????????????????????????????
????????????????????????????????????????????????????????????
????????????????????????????????????????????????????????????
????????????????????????????????????????????????????????????
?????????????????????????????????????????????????
>Sutorius_aff_eximius_HKAS_56291
GGGAAGAGCTCAAATTTTGAATCTGGCGGCGTTTTGGCCGTCCGAGTTGTAATCTAGAGA
AGCGTCTTCCGCGCTGGACCGTGTACAAGTCTCCTGGAAGGGAGCGTCATAGAGGGTGAG
AATCCCGTCTCTGACACGGACTACCAGTGCTATGTGATGCGCTCTCGACGAGTCGAGTTG
TTTGGGAATGCAGCTCAAAATGGGTGGTAAATTCCATCTAAAGCTAAATACAGGCGAGAG
ACCGATAGCGAACAAGTACCGTGAGGGAAAGATGAAAAGAACTTTGGAAAGAGAGTTAAA
CAGTACGTGAAATTGCTGAAAGGGAAACGCTTGATGTCAGTCGCGTCGGCCGGGGATCAA
CCTTGCTTGATTGCTGGGTGTACTTCCTGGTGGACGGGTCAGCATCAGTTTCGATCGGCG
TAGAAAGACTAGGGGAACGTGGCACTCCTCGGAGTGTGTTATAGCCCTTGATCATATGCG
GTGGTCGGGACTGAGGAACTCGGCACGACC-TTTCAGGCTTGTGTCTAGGATGCTGGCAT
AATGGCCTTAAGCGACCCGTCTTGAAACACGGACCAAGGAGTCTAACATGCCTGCAAGTG
TTTGGGTGGAAAACCCGAGCGCGCAATGAAAGTGAAAGTTGAGACCTCTGTCGTGGAGGG
CATCGACGCCCGGACCCGAGTCTTTGACGAAGGATCTGCGGTAGAGCATGCATGTTGGGA
CCCGAAAGATGGTGAACTATGCCTGAATAGGGTGAAGCCAGAGGAAACTCTGGTGGAGGC
TCGTAGCGATTCTGACGTGCAAATCGATCGTCGAATTTGGGTATAGGGGCGAAAGACTA?
????????????????????????????????????????????????????????????
????????????????????????????????????????????????????????????
????????????????????????????????????????????????????????????
????????????????????????????????????????????????????????????
????????????????????????????????????????????????????????????
????????????????????????????????????????????????????????????
????????????????????????????????????????????????????????????
????????????????????????????????????????????????????????????
????????????????????????????????????????????????????????????
????????????????????????????????????????????????????????????
????????????????????????????????????????????????????????????
??????????????????????????????????CAAAAACATGATCACCGGTACCTCTC
AAGCTGATTGCGCCGTCCTTATTATCGCCGCTGGTACCGGTGAGTTCGAGGCTGGTATCT
CCAAGGACGGTCAAACTCGTGAACACGCTCTTCTGGCGTTCACTCTYGGTGTGCGTCAGC
TCATCGTTGCTGTAAACAAGATGGATACGACCAAGGTTCGTGTGCATTCTCTTCGGATGA
ATGCGGTTTGATGTGCCGTCAATAGTGGAGCGAGGACCGTTTCAACGAAATTATCAAGGA
AACTTCGACCTTCATCAAGAAAGTCGGCTACAACCCCAAGGCCGTCTCCTTCGTGCCCAT
CTCTGGTTGGCACGGTGACAACATGCTGGAGGAGTCCCCCAAGTAAGTATTAAGCCATCA
GGTTGACTCTTGGCATTCTCAAAGCGTCGACATAGCATGCCCTGGTACAAGGGGTGGACC
AAGGAGACCAAGGCTGGTGTCGTCAAGGGGAAGACCCTCCTCGATGCCATCGATGCCATC
GAACCTCCTACGCGTCCCTCCGACAAACCCCTCCGCCTTCCTCTCCAGGATGTGTACAAG
ATCGGTGGTATCGGAACGGTGCCCGTCGGTCGTGTTGAAACT------------------
---GGTTCATATTCTGCTCCGGTCATCGAGTTTTTGGAGGAATGGGGTCTCGAATCTCTG
GAAGAGAACGCGCATTCGTCGACGCCCTGCACAAAGGTTTTCGTGAATGGGGTCTGGATG
GGTGTGCACCGTGATCCCGCCAACCTCGTCAAGACGATCAAAAAACTTCGCCGAAAAGAC
GATATTAGCCCTGAAGTTTCTGTAGTCCGTGACATTCGCGAGAGGGAACTTCGTCTCTAC
ACTGATGCAGGGCGAGTTTGTCGACCTCTTTTCATCGTGGAAAACCAGCAGCTTGCCTTG
CAGAAGAAGCATATCAAATGGCTGAATCAGGGCTATCGTGACGATGACGGCGAAGAGTTT
AAGTGGGAGCACCTGGTGAAGACAGGGATAATAGAGCTATTAGATGCTGAGGAGGAGGAG
ACAGTAATGATCTCCATGACGCCGGAGGACTTGGAGAACTCCAGGTTGCAATCGGCAGGC
ATAAATCCTCACGAGAATGATGGAGACTTCGACCCCGCAGCGCGATTAAAAGCTGGAATC
AATGCTCATACATGGACTCATTGCGAAATTCATCCAAGTATGATCCTCGGTGTCTGCGCT
AGTATCATCCCATTCCCCGATCACAACCAGGTACGTGCTGCGTGCTATCCCTACTATGGA
TTGATAACGACCTGACATGTCTGTAGTCACCGCGTAACACCTACCAATC
>Sutorius_aff_eximius_S_D_Yang010
GGGAAGAGCTCAAATTTTGAATCTGGCGGCGTTTTGGCCGTCCGAGTTGTAATCTAGAGA
AGCGTCTTCCGCGCTGGACCGTGTACAAGTCTCCTGGAAGGGAGCGTCATAGAGGGTGAG
AATCCCGTCTCTGACACGGACTACCAGTGCTATGTGATGCGCTCTCGACGAGTCGAGTTG
TTTGGGAATGCAGCTCAAAATGGGTGGTAAATTCCATCTAAAGCTAAATACAGGCGAGAG
ACCGATAGCGAACAAGTACCGTGAGGGAAAGATGAAAAGAACTTTGGAAAGAGAGTTAAA
CAGTACGTGAAATTGCTGAAAGGGAAACGCTTGATGTCAGTCGCGTCGGCCGGGGATCAA
CCTTGCTTGATTGCTGGGTGTACTTCCTGGTGGACGGGTCAGCATCAGTTTCGATCGGCG
TAGAAAGACTAGGGGAACGTGGCACTCCTCGGAGTGTGTTATAGCCCTTGATCATATGCG
GTGGTCGGGACTGAGGAACTCGGCACGACC-TTTCAGGCTTGTGTCTAGGATGCTGGCAT
AATGGCCTTAAGCGACCCGTCTTGAAACACGGACCAAGGAGTCTAACATGCCTGCAAGTG
TTTGGGTGGAAAACCCGAGCGCGCAATGAAAGTGAAAGTTGAGACCTCTGTCGTGGAGGG
CATCGACGCCCGGACCCGAGTCTTTGACGAAGGATCTGCGGTAGAGCATGCATGTTGGGA
CCCGAAAGATGGTGAACTATGCCTGAATAGGGTGAAGCCAGAGGAAACTCTGGTGGAGGC
TCGTAGCGATTCTGACGTGCAAATCGATCGTCGAATTTGGGTATAGGGGCGAAAGACTA-
-------------------------------------------AAGTGGAGACTGTCGCT
GGCTTCT-GCATGTGCACGTCTTGTCTTTCGTCGACCTTTCCTTACCTTTCTTGTTCACA
A--CACACCTGTGCACCTTTGGTAGGTCCTCGCAAGAGGATCTATGTATTTCTAAACCAT
GCTCGTCGTATGTCCAGAATGTACATTCGAGAACGTCGT-CGGTGGATGGCGGTCGAGAT
AATTAAAACAATACAACTTTCAGCAACGGATCTCTTGGCTCTCGCATCGATGAAGAACGC
AGCGAATTGCGATAAGTAATGTGAATTGCAGATTTTCAGTGAATCATCGAATCTTTGAAC
GCACCTTGCGCTCCTTGGTATTCCGAGGAGCATGCCTGTTTGAGTGTCATTAAATTCTCA
ACCATGATATTTTTTGATCATGGCTTGGAGTTGGG-GGTTGCTGGCAGCTCAGAGCTTTC
AGCTCTCCTGAAATACATTAGCGAAAAGGGGGGACAAGTCCCTTGGACGTGTACGGCCTT
TGACGTGATAATGATCGTCGTGGGCTGGAGCGTCTCGACAGAG-TCCCCTAGATCTGATC
TAATCCCAATCGATTTGGTGTGGTCTAGCTACTAGTGGGTCTTGAGGAACGAACGTCTTG
GGGCAACGAGTTGGCCTAGCTAATGTT-GGCTAC--------------------------
------------------------------------------------------------
------------------------------------------------------------
------------------------------------------------CTCTTCGGATG-
ATGCGGTTTGATGTGCCGTCAATAGTGGAGCGAGGACCGTTTCAACGAAATTATCAAGGA
AACTTCGACCTTCATCAAGAAAGTCGGCTACAACCCCAAGGCCGTCTCCTTCGTGCCCAT
CTCTGGTTGGCACGGTGACAACATGCTGGAGGAGTCCCCCAAGTAAGTATTAAGCCATCA
GGTTGACTCTTGGCATTCTCAAAGCGTCGACATAGCATGCCCTGGTACAAGGGGTGGACC
AAGGAGACCAAGGCTGGTGTCGTCAAGGGGAAGACCCTCCTCGATGCCATCGATGCCATC
GAACCTCCTACGCGTCCCTCCGACAAACCCCTCCGCCTTCCTCTCCAGGATGTGTACAAG
ATCGGTGGTATCGGAACGGTGCCCGTCGGTCGTGTCGAGACT??????????????????
????????????????????????????????????????????????????????????
????????????????????????????????????????????????????????????
????????????????????????????????????????????????????????????
????????????????????????????????????????????????????????????
????????????????????????????????????????????????????????????
????????????????????????????????????????????????????????????
????????????????????????????????????????????????????????????
????????????????????????????????????????????????????????????
????????????????????????????????????????????????????????????
????????????????????????????????????????????????????????????
????????????????????????????????????????????????????????????
?????????????????????????????????????????????????
>Sutorius_alpinus_HKAS50420
GGGAAGAGCTCAAATTTTGAATCTGGCGGTGTTTTGGCCGTCCGAGTTGTAATCTAGAGA
AGCGTCTTCCGCGCTGGACCGTGTACAAGTCTCCTGGAAGGGAGCGTCATGGAGGGTGAG
AATCCCGTCTCTGACACGGACTACCAGTGCTATGTGATGCGCTCTCGACGAGTCGAGTTG
TTTGGGAATGCAGCTCAAAATGGGTGGTAAATTCCATCTAAAGCTAAATACAGGCGAGAG
ACCGATAGCGAACAAGTACCGTGAGGGAAAGATGAAAAGAACTTTGGAAAGAGAGTTAAA
CAGTACGTGAAATTGCTGAAAGGGAAACGCTTGATGTCAGTCGCGTCGGCCGGGGATCAA
CCTTGCTTGATTGCTGGGTGTACTTCCTGGCGGACGGGTCAGCATCAGTTTCGATCGGCG
TAGAAAGACTAGGGGAACGTGGCACTCCTCGGAGTGTGTTATAGCCCTCGGTCATATGCG
GTGGTCAGGACTGAGGAACTCGGCACGACCTTTTCAGGCTTGTGTCTAGGATGCTGGCAT
AATGGCCTTAAGCGACCCGTCTTGAAACACGGACCAAGGAGTCTAACATGCCTGCAAGTG
TTTGGGTGGAAAACCCGAGCGCGCAATGAAAGTGAAAGTTGAGACCTCTGTCGTGGAGGG
CATCGACGCCCGGACCCGAGTCTTTGACGAAGGATCTGCGGTAGAGCATGCATGTTGGGA
CCCGAAAGATGGTGAACTATGCCTGAATAGGGTGAAGCCAGAGGAAACTCTGGTGGAGGC
TCGTAGCGATTCTGACGTGCAAATCGATCGTCGAATTTGGGTATAGGGGCGAAAGACTA?
????????????????????????????????????????????????????????????
????????????????????????????????????????????????????????????
????????????????????????????????????????????????????????????
????????????????????????????????????????????????????????????
????????????????????????????????????????????????????????????
????????????????????????????????????????????????????????????
????????????????????????????????????????????????????????????
????????????????????????????????????????????????????????????
????????????????????????????????????????????????????????????
????????????????????????????????????????????????????????????
????????????????????????????????????????????????????????????
??????????????????????????????????--------------------------
------------------------------------------------------------
------------------------------------------------------------
-----------------AAGATGGACACTACCAAGGTTCGTGTGCATTCCCTTCGGATGA
ATGCGGTTTGATGTGCCGTCAATAGTGGAGCGAGGACCGTTTCAACGAAATTATCAAGGA
AACTTCGACCTTCATCAAGAAAGTCGGGTACAACCCCAAGGCCGTCTCCTTCGTGCCCAT
TTCTGGTTGGCACGGTGACAACATGCTGGAGGAGTCCCCCAAGTAAGTGCTAAGCCATCA
GGTTGACTTTTGGCATTCTCAAAGTGTCGACATAGCATGCCCTGGTACAAGGGGTGGACC
AAGGAGACCAAGGCTGGTGTCGTCAAGGGGAAGACCCTCCTCGATGCCATCGATGCCATC
GAACCTCCTACGCGTCCCTCCGACAAACCCCTCCGTCTTCCTCTCCAGGATGTGTACAAG
ATCGGTGGT---------------------------------------------------
------------------------------------------------------------
---------------------------------------------------GTCTGGATG
GGTGTGCACCGTGATCCCGCGAACCTTGTCAAGACGATCAAAAAACTTCGCCGAAAAGAC
GATATTAGCCCTGAAGTTTCTGTAGTCCGTGACATTCGCGAGAGGGAACTTCGTCTCTAC
ACTGATGCAGGGCGAGTTTGTCGACCTCTTTTCATCGTGGAAAACCAGCAGCTTGCCTTG
CAGAAGAAGCATATCAAATGGCTGAATCAGGGCTATCGTGACGATGATGGCGAAGAGTTT
AAGTGGGAGCACCTGGTGAAGACGGGGATAATAGAGCTATTAGATGCTGAGGAGGAGGAG
ACAGTAATGATCTCCATGACGCCGGAGGACTTGGAGAACTCCAGGTTGCAATCGGCAGGC
ATAAATCCTCACGAGAATGATGGAGACTTCGACCCCGCAGCGCGATTAAAAGCTGGAATC
AATGCTCATACATGGACTCATTGCGAAATTCATCCAAGTATGATTCTCGGTGTCTGCGCT
AGTATCATTCCATTCCCCGATCACAACCAGGTACGTGCTGCGTCCTATCCCTACTGTGGA
TTGATAACAACCTGACACGTCTGTAGTCACCGCGTAACACCTACCAATC
>Sutorius_alpinus_HKAS59657
GGGAAGAGCTCAAATTTTGAATCTGGCGGTGTTTTGGCCGTCCGAGTTGTAATCTAGAGA
AGCGTCTTCCGCGCTGGACCGTGTACAAGTCTCCTGGAAGGGAGCGTCATGGAGGGTGAG
AATCCCGTCTCTGACACGGACTACCAGTGCTATGTGATGCGCTCTCGACGAGTCGAGTTG
TTTGGGAATGCAGCTCAAAATGGGTGGTAAATTCCATCTAAAGCTAAATACAGGCGAGAG
ACCGATAGCGAACAAGTACCGTGAGGGAAAGATGAAAAGAACTTTGGAAAGAGAGTTAAA
CAGTACGTGAAATTGCTGAAAGGGAAACGCTTGATGTCAGTCGCGTCGGCCGGGGATCAA
CCTTGCTTGATTGCTGGGTGTACTTCCTGGCGGACGGGTCAGCATCAGTTTCGATCGGCG
TAGAAAGACTAGGGGAACGTGGCACTCCTCGGAGTGTGTTATAGCCCTCGGTCATATGCG
GTGGTCAGGACTGAGGAACTCGGCACGACCTTTTCAGGCTTGTGTCTAGGATGCTGGCAT
AATGGCCTTAAGCGACCCGTCTTGAAACACGGACCAAGGAGTCTAACATGCCTGCAAGTG
TTTGGGTGGAAAACCCGAGCGCGCAATGAAAGTGAAAGTTGAGACCTCTGTCGTGGAGGG
CATCGACGCCCGGACCCGAGTCTTTGACGAAGGATCTGCGGTAGAGCATGCATGTTGGGA
CCCGAAAGATGGTGAACTATGCCTGAATAGGGTGAAGCCAGAGGAAACTCTGGTGGAGGC
TCGTAGCGATTCTGACGTGCAAATCGATCGTCGAATTTGGGTATAGGGGCGAAAGACTA?
????????????????????????????????????????????????????????????
????????????????????????????????????????????????????????????
????????????????????????????????????????????????????????????
????????????????????????????????????????????????????????????
????????????????????????????????????????????????????????????
????????????????????????????????????????????????????????????
????????????????????????????????????????????????????????????
????????????????????????????????????????????????????????????
????????????????????????????????????????????????????????????
????????????????????????????????????????????????????????????
????????????????????????????????????????????????????????????
??????????????????????????????????--------------------------
------------------------------------------------------------
------------------------------------------------------------
--------------------ATGGACACTACCAAGGTTCGTGTGCATTCCCTTCGGATGA
ATGCGGTTTGATGTGCCGTCAATAGTGGAGCGAGGACCGTTTCAACGAAATTATCAAGGA
AACTTCGACCTTCATCAAGAAAGTCGGGTACAACCCCAAGGCCGTCTCCTTCGTGCCCAT
TTCTGGTTGGCACGGTGACAACATGCTGGAGGAGTCCCCCAAGTAAGTGCTAAGCCATCA
GGTTGACTTTTGGCATTCTCAAAGTGTCGACATAGCATGCCCTGGTACAAGGGGTGGACC
AAGGAGACCAAGGCTGGTGTCGTCAAGGGGAAGACCCTCCTCGATGCCATCGATGCCATC
GAACCTCCTACGCGTCCCTCCGACAAACCCCTCCGTCTTCCTCTCCAGGATGTGTACAAG
ATCGGTGGTATCGGGACGGTGCCCGTCGGTCGTGTTGAAACT------------------
------------------------------------------------------------
---------------------------------------------------GTCTGGATG
GGTGTGCACCGTGATCCCGCGAACCTTGTCAAGACGATCAAAAAACTTCGCCGAAAAGAC
GATATTAGCCCTGAAGTTTCTGTAGTCCGTGACATTCGCGAGAGGGAACTTCGTCTCTAC
ACTGATGCAGGGCGAGTTTGTCGACCTCTTTTCATCGTGGAAAACCAGCAGCTTGCCTTG
CAGAAGAAGCATATCAAATGGCTGAATCAGGGCTATCGTGACGATGATGGCGAAGAGTTT
AAGTGGGAGCACCTGGTGAAGACGGGGATAATAGAGCTATTAGATGCTGAGGAGGAGGAG
ACAGTAATGATCTCCATGACGCCGGAGGACTTGGAGAACTCCAGGTTGCAATCGGCAGGC
ATAAATCCTCACGAGAATGATGGAGACTTCGACCCCGCAGCGCGATTAAAAGCTGGAATC
AATGCTCATACATGGACTCATTGCGAAATTCATCCAAGTATGATTCTCGGTGTCTGCGCT
AGTATCATTCCATTCCCCGATCACAACCAGGTACGTGCTGCGTGCTATCCCTACTGTGGA
TTGATAACAACCTGACACGTCTGTAGTCACCGCGCAACACCTACCAATC
>Sutorius_alpinus_Type_HKAS_52672
GGGAAGAGCTCAAATTTTGAATCTGGCGGTGTTTTGGCCGTCCGAGTTGTAATCTAGAGA
AGCGTCTTCCGCGCTGGACCGTGTACAAGTCTCCTGGAAGGGAGCGTCATGGAGGGTGAG
AATCCCGTCTCTGACACGGACTACCAGTGCTATGTGATGCGCTCTCGACGAGTCGAGTTG
TTTGGGAATGCAGCTCAAAATGGGTGGTAAATTCCATCTAAAGCTAAATACAGGCGAGAG
ACCGATAGCGAACAAGTACCGTGAGGGAAAGATGAAAAGAACTTTGGAAAGAGAGTTAAA
CAGTACGTGAAATTGCTGAAAGGGAAACGCTTGATGTCAGTCGCGTCGGCCGGGGATCAA
CCTTGCTTGATTGCTGGGTGTACTTCCTGGCGGACGGGTCAGCATCAGTTTCGATCGGCG
TAGAAAGACTAGGGGAACGTGGCACTCCTCGGAGTGTGTTATAGCCCTCGGTCATATGCG
GTGGTCAGGACTGAGGAACTCGGCACGACCTTTTCAGGCTTGTGTCTAGGATGCTGGCAT
AATGGCCTTAAGCGACCCGTCTTGAAACACGGACCAAGGAGTCTAACATGCCTGCAAGTG
TTTGGGTGGAAAACCCGAGCGCGCAATGAAAGTGAAAGTTGAGACCTCTGTCGTGGAGGG
CATCGACGCCCGGACCCGAGTCTTTGACGAAGGATCTGCGGTAGAGCATGCATGTTGGGA
CCCGAAAGATGGTGAACTATGCCTGAATAGGGTGAAGCCAGAGGAAACTCTGGTGGAGGC
TCGTAGCGATTCTGACGTGCAAATCGATCGTCGAATTTGGGTATAGGGGCGAAAGACTA?
????????????????????????????????????????????????????????????
????????????????????????????????????????????????????????????
????????????????????????????????????????????????????????????
????????????????????????????????????????????????????????????
????????????????????????????????????????????????????????????
????????????????????????????????????????????????????????????
????????????????????????????????????????????????????????????
????????????????????????????????????????????????????????????
????????????????????????????????????????????????????????????
????????????????????????????????????????????????????????????
????????????????????????????????????????????????????????????
??????????????????????????????????CAAAAACATGATCACCGGTACCTCTC
AGGCTGATTGCGCCGTCCTTATTATCGCCGCTGGTACCGGTGAGTTCGAGGCTGGTATCT
CCAAGGACGGTCAAACCCGTGAACACGCTCTTCTGGCGTTCACCCTTGGTGTGCGTCAGC
TCATCGTTGCTGTAAACAAGATGGATACGACCAAGGTTCGTGTGCATTCCCTTCGGATGA
ATGCGGTTTGATGTGCCGTCAATAGTGGAGCGAGGACCGTTTCAACGAAATTATCAAGGA
AACTTCGACCTTCATCAAGAAAGTCGGGTACAACCCCAAGGCCGTCTCCTTCGTGCCCAT
TTCTGGTTGGCACGGTGACAACATGCTGGAGGAGTCCCCCAAGTAAGTGCTAAGCCATCA
GGTTGACTTTTGGCATTCTCAAAGTGTCGACATAGCATGCCCTGGTACAAGGGGTGGACC
AAGGAGACCAAGGCTGGTGTCGTCAAGGGGAAGACCCTCCTCGATGCCATCGATGCCATC
GAACCTCCTACGCGTCCCTCCGACAAACCCCTCCGTCTTCCTCTCCAGGATGTGTACAAG
ATCGGTGGTATCGGGACGGTGCCCGTCGGTCGTGTTGAAACT------------------
---GGTTCATATTCTGCTCCAGTCATCGAGTTTTTGGAGGAATGGGGTCTCGAATCTCTG
GAAGAGAACGCGCATTCGTCGACGCCCTGCACAAAGGTTTTCGTGAATGGGGTCTGGATG
GGTGTGCACCGTGATCCCGCGAACCTTGTCAAGACGATCAAAAAACTTCGCCGAAAAGAC
GATATTAGCCCTGAAGTTTCTGTAGTCCGTGACATTCGCGAGAGGGAACTTCGTCTCTAC
ACTGATGCAGGGCGAGTTTGTCGACCTCTTTTCATCGTGGAAAACCAGCAGCTTGCCTTG
CAGAAGAAGCATATCAAATGGCTGAATCAGGGCTATCGTGACGATGATGGCGAAGAGTTT
AAGTGGGAGCACCTGGTGAAGACGGGGATAATAGAGCTATTAGATGCTGAGGAGGAGGAG
ACAGTAATGATCTCCATGACGCCGGAGGACTTGGAGAACTCCAGGTTGCAATCGGCAGGC
ATAAATCCTCACGAGAATGATGGAGACTTCGACCCCGCAGCGCGATTAAAAGCTGGAATC
AATGCTCATACATGGACTCATTGCGAAATTCATCCAAGTATGATTCTCGGTGTCTGCGCT
AGTATCATTCCATTCCCCGATCACAACCAGGTACGTGCTGCGTSCTATCCCTACTGTGGA
TTGATAACGACCTGACACGTCTGTAGTCACCGCGCAACACCTACCAATC
>Sutorius_apleurocystidiatus_KD_23_015
????????????????????????????????????????????????????????????
????????????????????????????????????????????????????????????
????????????????????????????????????????????????????????????
????????????????????????????????????????????????????????????
????????????????????????????????????????????????????????????
????????????????????????????????????????????????????????????
????????????????????????????????????????????????????????????
????????????????????????????????????????????????????????????
????????????????????????????????????????????????????????????
????????????????????????????????????????????????????????????
????????????????????????????????????????????????????????????
????????????????????????????????????????????????????????????
????????????????????????????????????????????????????????????
????????????????????????????????????????????????????????????
????????????????????????????????????????????????????????????
????????????????????????????????????????????????????????????
????????????????????????????????????????????????????????????
????????????????????????????????????????????????????????????
????????????????????????????????????????????????????????????
????????????????????????????????????????????????????????????
????????????????????????????????????????????????????????????
????????????????????????????????????????????????????????????
????????????????????????????????????????????????????????????
????????????????????????????????????????????????????????????
????????????????????????????????????????????????????????????
??????????????????????????????????CAAAAACATGATCACCGGTACCTCTC
AGGCTGATTGCGCCATCCTCATTATCGCCGCTGGTACCGGTGAGTTCGAGGCTGGTATCT
CCAAGGACGGTCAAACCCGTGAACACGCTCTTCTGGCGTTCACTCTTGGTGTGCGTCAGC
TCATCGTTGCTGTAAACAAGATGGATACGACCAAGGTTCGTGTGCATTCTCTTCGAATGA
ATGTGGTTTGATGTGCCGTCAATAGTGGAGCGAGGACCGCTTCAACGAAATTATCAAGGA
AACTTCGACCTTCATCAAGAAAGTCGGCTACAACCCCAAGGCCGTCTCCTTCGTGCCCAT
CTCTGGTTGGCACGGTGACAACATGCTGGAGGAGTCCCCCAAGTAAGTATTAAGCCATCA
GGTTGACTTTTGGCATTCTCAAAGCGTCGACATAGCATGCCCTGGTACAAGGGGTGGACC
AAGGAGACCAAGGCTGGTGTCGTCAAGGGGAAGACCCTCCTCGATGCCATCGATGCCATC
GAACCTCCTACGCGTCCCTCCGACAAACCCCTCCGTCTTCCTCTCCAGGATGTGTACAAG
ATCGGT------------------------------------TTGATGGCTTGTATCTCC
GTGGGTTCATATTCTGCTCCAGTCATCGAGTTTTTGGAGGAATGGGGTCTCGAATCTCTG
GAAGAGAACGCGCATTCGTCGACGCCCTGCACAAAGGTTTTCGTGAATGGGGTCTGGATG
GGTGTGCACCGCGATCCCGCCAATCTTGTCAAGACGATCAAAAAACTTCGCCGAAAAGAC
GATATTAGCCCTGAAGTTTCTGTCGTCCGTGACATTCGCGAGAGGGAACTTCGTCTCTAC
ACTGATGCAGGGCGAGTTTGTCGACCTCTTTTCATCGTGGAAAACCAACAGCTTGCCCTG
CAGAAGAAGCATATCAAATGGCTGAATCAGGGCTATCGTGACGATGATGGCGAAAAGTTT
AAGTGGGAGCACCTGGTGAAGAC-------------------------------------
------------------------------------------------------------
------------------------------------------------------------
------------------------------------------------------------
------------------------------------------------------------
-------------------------------------------------
>Sutorius_apleurocystidiatus_KD_23_017
????????????????????????????????????????????????????????????
????????????????????????????????????????????????????????????
????????????????????????????????????????????????????????????
????????????????????????????????????????????????????????????
????????????????????????????????????????????????????????????
????????????????????????????????????????????????????????????
????????????????????????????????????????????????????????????
????????????????????????????????????????????????????????????
????????????????????????????????????????????????????????????
????????????????????????????????????????????????????????????
????????????????????????????????????????????????????????????
????????????????????????????????????????????????????????????
????????????????????????????????????????????????????????????
????????????????????????????????????????????????????????????
????????????????????????????????????????????????????????????
????????????????????????????????????????????????????????????
????????????????????????????????????????????????????????????
????????????????????????????????????????????????????????????
????????????????????????????????????????????????????????????
????????????????????????????????????????????????????????????
????????????????????????????????????????????????????????????
????????????????????????????????????????????????????????????
????????????????????????????????????????????????????????????
????????????????????????????????????????????????????????????
????????????????????????????????????????????????????????????
??????????????????????????????????CAAAAACATGATCACCGGTACCTCTC
AGGCTGATTGCGCCATCCTCATTATCGCCGCTGGTACCGGTGAGTTCGAGGCTGGTATCT
CCAAGGACGGTCAAACCCGTGAACACGCTCTTCTGGCGTTCACTCTTGGTGTGCGTCAGC
TCATCGTTGCTGTAAACAAGATGGATACGACCAAGGTTCGTGTGCATTCTCTTCGAATGA
ATGTGGTTTGATGTGCCGTCAATAGTGGAGCGAGGACCGCTTCAACGAAATTATCAAGGA
AACTTCGACCTTCATCAAGAAAGTCGGCTACAACCCCAAGGCCGTCTCCTTCGTGCCCAT
CTCTGGTTGGCACGGTGACAACATGCTGGAGGAGTCCCCCAAGTAAGTATTAAGCCATCA
GGTTGACTTTTGGCATTCTCAAAGCGTCGACATAGCATGCCCTGGTACAAGGGGTGGACC
AAGGAGACCAAGGCTGGTGTCGTCAAGGGGAAGACCCTCCTCGATGCCATCGATGCCATC
GAACCTCCTACGCGTCCCTCCGACAAACCCCTCCGTCTTCCTCTCCAGGATGTGTACAAG
A-----------------------------------------TTGATGGCTTGTATCTCC
GTCGGTTCATATTCTGCTCCAGTCATCGAGTTTTTGGAGGAATGGGGTCTCGAATCTCTG
GAAGAGAACGCGCATTCGTCGACGCCCTGCACAAAGGTTTTCGTGAATGGGGTCTGGATG
GGTGTGCACCGTGATCCCGCCAACCTTGTCAAGACGATCAAAAAACTTCGCCGAAAAGAC
GATATTAGCCCTGAAGTTTCTGTCGTCCGTGACATTCGCGAGAGGGAACTTCGTCTCTAC
ACTGATGCAGGGCGAGTTTGTCGACCTCTTTTCATCGTGGAAAACCAGCAGCTTGCCCTG
CAGAAGAAGCATATCAAATGGCTGAATCAGGGCTATCGTGACGATGATGGCGAAGAGTTT
AAGTGGGAGCACCTGGTGAA----------------------------------------
------------------------------------------------------------
------------------------------------------------------------
------------------------------------------------------------
------------------------------------------------------------
-------------------------------------------------
>Sutorius_australiensis_REH9280
GGGAAGAGCTCAAATTTTGAATCTGGCGGTGTTTCAGCCGTCCGAGTTGTAATCTAGAGA
AGCGTTTTCCGCGCTGGACCGTGTACAAGTCTCCTGGAAGGGAGCGTCATAGAGGGTGAG
AATCCCGTCTTTGACACGGACTACCAGTGCTATGTGATGCGCTCTCGACGAGTCGAGTTG
TTTGGGAATGCAGCTCAAAACGGGTGGTAAATTCCATCTAAAGCTAAATACAGGCGAGAG
ACCGATAGCGAACAAGTACCGTGAGGGAAAGATGAAAAGAACTTTGGAAAGAGAGTTAAA
CAGTACGTGAAATTGCTGAAAGGGAAACGCTTGATGTCAGTCGCGTCGACCGGGGATCAA
CCTTGCTTGTACGCTGGGTGTACTTCCTGGTGGACGGGTCAGCATCAGTTTCGATCAGCG
TAGAAAGGCTAGGGGAAAGTGGCACTCTTCGGAGTGTGTTATAGCCCTCGGTCATATGCG
GTGGTCGGGACTGAGGAACTCGGCATGTCCTT--CAGGCTCGTGTCTAGGATGTTGGCAT
AATGGCATTAAGCGACCCGTCTTGAAACACGGACCAAGGAGTCTAACATGCCTGCGAGTG
TTTGGGTGGAAAACCCGAGCGCGTAATGAAAGTGAAAGTTGAGACCTCCGTCGTGGAGGG
CATCGACGCCCGGACCCAAGTCTTTGACGAAGGATCTGCGGTAGAGCATGCATGTTGGGA
CCCGAAAGATGGTGAACTATGCCTGAATAGGGTGAAGCCAGAGGAAACTCTGGTGGAGGC
TCGTAGCGATTCTGACGTGCAAATCGATCGTCGAATTTGGGTATAGGGGCGAAAGACTA?
????????????????????????????????????????????????????????????
????????????????????????????????????????????????????????????
????????????????????????????????????????????????????????????
????????????????????????????????????????????????????????????
????????????????????????????????????????????????????????????
????????????????????????????????????????????????????????????
????????????????????????????????????????????????????????????
????????????????????????????????????????????????????????????
????????????????????????????????????????????????????????????
????????????????????????????????????????????????????????????
????????????????????????????????????????????????????????????
??????????????????????????????????CAAAAACATGATCACCGGTACCTCCC
AAGCTGATTGTGCCATCCTTATTATCGCGGCTGGTACCGGTGAGTTCGAGGCTGGTATCT
CCAAGGACGGTCAAACTCGTGAACACGCTCTTCTGGCGTTTACTCTTGGTGTGCGTCAAC
TCATCGTCGCTGTAAACAAGATGGATACGACCAAGGTTCGTGTGCATTCTCTTCGGATGA
ATGCGGTTTGATGTAGCGTCACTAGTGGAGCGAGGACCGTTTCAATGAGATTATCAAGGA
AACTTCGACCTTCATCAAGAAAGTTGGCTACAATCCCAAGGCTGTCTCCTTCGTGCCCAT
CTCTGGTTGGCACGGTGACAACATGCTGGAGGAGTCCCCCAAGTAAGTATTAAGCCACCA
TGTTGACTTTTGGCATTCTCAAAGCGTCGACAAAGCATGTCGTGGTACAAGGGGTGGACC
AAGGAGACCAAGGCTGGTGTCGTCAAGGGGAAGACCCTTCTTGATGCCATCGATGCCATC
GAACCTCCTACGCGTCCCTCCGACAAACCCCTACGCCTTCCCCTTYAGGACGTGTACAAR
ATCGGTGGTATCGGAACGGTCCCCGTCGGTCGTGTTGAAACC??????????????????
????????????????????????????????????????????????????????????
????????????????????????????????????????????????????????????
????????????????????????????????????????????????????????????
????????????????????????????????????????????????????????????
????????????????????????????????????????????????????????????
????????????????????????????????????????????????????????????
????????????????????????????????????????????????????????????
????????????????????????????????????????????????????????????
????????????????????????????????????????????????????????????
????????????????????????????????????????????????????????????
????????????????????????????????????????????????????????????
?????????????????????????????????????????????????
>Sutorius_australiensis_REH9441
GGGAAGAGCTCAAATTTTGAATCTGGCGGTGTTTCAGCCGTCCGAGTTGTAATCTAGAGA
AGCGTTTTCCGCGCTGGACCGTGTACAAGTCTCCTGGAAGGGAGCGTCATAGAGGGTGAG
AATCCCGTCTTTGACACGGACTACCAGTGCTATGTGATGCGCTCTCGACGAGTCGAGTTG
TTTGGGAATGCAGCTCAAAACGGGTGGTAAATTCCATCTAAAGCTAAATACAGGCGAGAG
ACCGATAGCGAACAAGTACCGTGAGGGAAAGATGAAAAGAACTTTGGAAAGAGAGTTAAA
CAGTACGTGAAATTGCTGAAAGGGAAACGCTTGATGTCAGTCGCGTCGACCGGGGATCAA
CCTTGCTTGTACGCTGGGTGTACTTCCTGGTGGACGGGTCAGCATCAGTTTCGATCAGCG
TAGAAAGGCTAGGGGAAAGTGGCACTCTTCGGAGTGTGTTATAGCCCTCGGTCATATGCG
GTGGTCGGGACTGAGGAACTCGGCATGTCCTT-TCAGGCTCGTGTCTAGGATGTTGGCAT
AATGGCATTAAGCGACCCGTCTTGAAACACGGACCAAGGAGTCTAACATGCCTGCGAGTG
TTTGGGTGGAAAACCCGAGCGCGTAATGAAAGTGAAAGTTGAGACCTCCGTCGTGGAGGG
CATCGACGCCCGGACCCAAGTCTTTGACGAAGGATCTGCGGTAGAGCATGCATGTTGGGA
CCCGAAAGATGGTGAACTATGCCTGAATAGGGTGAAGCCAGAGGAAACTCTGGTGGAGGC
TCGTAGCGATTCTGACGTGCAAATCGATCGTCGAATTTGGGTATAGGGGCGAAAGACTA?
????????????????????????????????????????????????????????????
????????????????????????????????????????????????????????????
????????????????????????????????????????????????????????????
????????????????????????????????????????????????????????????
????????????????????????????????????????????????????????????
????????????????????????????????????????????????????????????
????????????????????????????????????????????????????????????
????????????????????????????????????????????????????????????
????????????????????????????????????????????????????????????
????????????????????????????????????????????????????????????
????????????????????????????????????????????????????????????
??????????????????????????????????CAAAAACATGATCACCGGTACCTCCC
AAGCTGATTGTGCCATCCTTATTATCGCGGCTGGTACCGGTGAGTTCGAGGCTTGTTTCT
CCAAGGACGGTCAAACTCGTGAACACGCTCTTCTGGCGTTTTCTCTTGGTGTGCGTCAAC
TCATCGTCGCTGTAAACAAGATGGATACGACCAAGGTTCGTGTGCATTCTCTTCGGATGA
ATGCGGTTTGATGTAGCGTCACTAGTGGAGCGAGGACCGTTTCAATGAGATTATCAAGGA
AACTTCGACCTTCATCAAGAAAGTTGGCTACAATCCCAAGGCTGTCTCCTTCGTGCCCAT
CTCTGGTTGGCACGGTGACAACATGCTGGAGGAGTCCCCCAAGTAAGTATTAAGCCACCA
TGTTGACTTTTGGCATTCTCAAAGCGTCG---CAGCATGTCGYGGTACCAAGGAGGGACC
AAGGCGACCAAGGCTGGTGTCGTCAAGGGGAAGACCCTTCTTGATGCCATCGATGCCATC
GAACCTCCTACGCGTCCCTCCGACAAACCCCTACGCCTTCCCCTTCAGGACGTGTACAAG
ATCGGTGGTATCGGAACGGTCCCCGTCGGTCGTGTTGAAACCTTGATGGCTTGTATCTCY
GTCGGTTCATATTCTGCTCCGGTCATCGAATTTTTGGAAGAATGGGGTCTCGAATCTCTG
GAAGAGAACGCGCATTCGTCGACGCCCTGCACAAAGGTTTTCGTGAATGGGGTCTGGATG
GGTGTGCACCGTGATCCTGCCAACCTTGTCAAGACGATCAAGAAACTTCGCAGAAAAGAC
GATATTAGCCCTGAAGTTTCTGTAGTCCGTGACATTCGCGAGAGGGAACTTCGTCTCTAC
ACTGATGCAGGRCGAGTTTGTCGACCTCTTTTCATCGTGGAAAACCAACAGCTTGCCTTG
CAAAAGAAGCATATCAAATGGCTGAATCAGGGCTATCGTGATGATGATGGTGAAGAGTTT
AAGTGGGAGCAGATGGTGAAGACAGGGATAATAGAGCTATTGGATGCCGAGGAGGAGGAG
ACAGTAATGATCTCTATGACACCGGAGGACTTGGAGAATTCCAGGTTGCAATCGGCAGGC
ATTAATCCTCACGAGAATGATGGAGACTTCGATCCCGCAGCGCGATTAAAGGCTGGGATC
AATGCTCATACATGGACTCATTGCGAAATTCATCCGAGTATGATTCTCGGTGTCTGCGCT
AGTATCATTCCYTTCCCCGATCACAACCAGGTATGTGCTGCGCGCTATTCCTACCGTGGA
TTGATGACGACCTGACRCGTCTGTAGTCACCGCGTAACACCTACCAATC
>Sutorius_eximius_HKAS91261
????????????????????????????????????????????????????????????
????????????????????????????????????????????????????????????
????????????????????????????????????????????????????????????
????????????????????????????????????????????????????????????
????????????????????????????????????????????????????????????
????????????????????????????????????????????????????????????
????????????????????????????????????????????????????????????
????????????????????????????????????????????????????????????
????????????????????????????????????????????????????????????
????????????????????????????????????????????????????????????
????????????????????????????????????????????????????????????
????????????????????????????????????????????????????????????
????????????????????????????????????????????????????????????
????????????????????????????????????????????????????????????
????????????????????????????????????????????????????????????
????????????????????????????????????????????????????????????
????????????????????????????????????????????????????????????
????????????????????????????????????????????????????????????
????????????????????????????????????????????????????????????
????????????????????????????????????????????????????????????
????????????????????????????????????????????????????????????
????????????????????????????????????????????????????????????
????????????????????????????????????????????????????????????
????????????????????????????????????????????????????????????
????????????????????????????????????????????????????????????
????????????????????????????????????????????????????????????
????????????????????????????????????????????????????????????
????????????????????????????????????????????????????????????
????????????????????????????????????????????????????????????
????????????????????????????????????????????????????????????
????????????????????????????????????????????????????????????
????????????????????????????????????????????????????????????
????????????????????????????????????????????????????????????
????????????????????????????????????????????????????????????
????????????????????????????????????????????????????????????
??????????????????????????????????????????------------------
---GGTTCATATTCTGCTCCAGTCATCGAGTTTTTGGAGGAATGGGGTCTCGAATCTCTG
GAAGAGAACGCGCATTCGTCGACGCCCTGCACAAAGGTTTTCGTGAATGGGGTCTGGATG
GGTGTGCACCGTGATCCCGCCAACCTTGTCAAGACGATCAAAAAACTTCGCCGAAAAGAC
GATATTAGCCCTGAAGTTTCTGTAGTCCGTGACATTCGCGAGAGGGAACTTCGTCTCTAC
ACTGATGCAGGGCGAGTTTGTCGACCTCTTTTCATCGTGGAAAACCAGCAGCTTGCCTTG
CAGAAGAAGCATATCAAATGGCTGAATCAGGGCTATCGTGACGATGATGGCGAAGAGTTT
AAGTGGGAGCACCTGGTGAAGACGGGGATAATAGAGCTATTGGATGCTGAGGAGGAGGAG
ACAGTAATGATCTCCATGACGCCGGAGGACTTGGAGAACTCCAGGTTGCAATCTGCAGGC
ATAAATCCTCACGAGAATGATGGAGACTTCGACCCCGCAGCGCGATTAAAAGCTGGAATC
AATGCTCATACATGGACTCATTGCGAAATTCATCCAAGTATGATTCTCGGTGTCTGCGCT
AGTATCATTCCATTCCCCGATCACAACCAGGTACGTGCTGCGTGCTATCCCTACTGTGGA
-TGATAACGA---------------------------------------
>Sutorius_eximius_JLF2547
GGGAAGAGCTCAAATTTTGAATCTGGCGGCGTTTCGGCCGTCCGAGTTGTAATCTAGAGA
AGCGTCTTCCGCGCTGGACCGTGTACAAGTCTCCTGGAAGGGAGCGTCATAGAGGGTGAG
AATCCCGTCTCTGACACGGACTACCAGTGCTATGTGATGCGCTCTCGACGAGTCGAGTTG
TTTGGGAATGCAGCTCAAAATGGGTGGTAAATTCCATCTAAAGCTAAATACAGGCGAGAG
ACCGATAGCGAACAAGTACCGTGAGGGAAAGATGAAAAGAACTTTGGAAAGAGAGTTAAA
CAGTACGTGAAATTGCTGAAAGGGAAACGCTTGATGTCAGTCGCGTCGGCCGGGGATCAA
CCTTGCTTGATTGCTGGGTGTACTTCCTGGTGGACGGGTCAGCATCAGTTTCGATCGGCG
TAGAAAGACTAGGGGAACGTGGCACTCCTCGGAGTGTGTTATAGCCCTTGGTCATATGCG
GTGGTCGGGACTGAGGAACTCGGCACGACC--TTCGGGCTTGTGTCTAGGATGCTGGCAT
AATGGCCTTAAGCGACCCGTCTG-------------------------------------
------------------------------------------------------------
------------------------------------------------------------
------------------------------------------------------------
------------------------------------------------------------
------------------------------------------------------------
------------------------------------------------------------
------------------------------------------------------------
--------------CAGAATGTACATTCGAGAACGTCGT-CGGTGGATGGCGGTCGAGAT
AATTAAAACAATACAACTTTCAGCAACGGATCTCTTGGCTCTCGCATCGATGAAGAACGC
AGCGAATTGCGATAAGTAATGTGAATTGCAGATTTTCAGTGAATCATCGAATCTTTGAAC
GCACCTTGCGCTCCTTGGTATTCCGAGGAGCATGCCTGTTTGAGTGTCATTAAATTCTCA
ACCATGATATTTTTTGATCATGGCTTGGAGTTGGGAGGTTGCTGGCAGCTCAAAGCCTTC
AGCTCTCCTGAAATACATTAGCGAAAAGGGGGGACAAGTCCCTTGGACGTGCACGGCCTT
TGACGTGATAATGATCGTCGTGGGCTGGAGCGTCTCGACAGAGTCYCCCTAGATCTGATC
TAATCCCAATCGATTTGGTGTGGTCTAGCTACTAGTGGGTCTTGAGGAACGAACGTCTTG
GGGCAACGAGTTGGCCTAGCTAATAGTCGGCTAC??????????????????????????
????????????????????????????????????????????????????????????
????????????????????????????????????????????????????????????
????????????????????????????????????????????????????????????
????????????????????????????????????????????????????????????
????????????????????????????????????????????????????????????
????????????????????????????????????????????????????????????
????????????????????????????????????????????????????????????
????????????????????????????????????????????????????????????
????????????????????????????????????????????????????????????
????????????????????????????????????????????????????????????
????????????????????????????????????????????????????????????
????????????????????????????????????????????????????????????
????????????????????????????????????????????????????????????
????????????????????????????????????????????????????????????
????????????????????????????????????????????????????????????
????????????????????????????????????????????????????????????
????????????????????????????????????????????????????????????
????????????????????????????????????????????????????????????
????????????????????????????????????????????????????????????
????????????????????????????????????????????????????????????
????????????????????????????????????????????????????????????
?????????????????????????????????????????????????
>Sutorius_eximius_MyCoPortal_03817572
????????????????????????????????????????????????????????????
????????????????????????????????????????????????????????????
????????????????????????????????????????????????????????????
????????????????????????????????????????????????????????????
????????????????????????????????????????????????????????????
????????????????????????????????????????????????????????????
????????????????????????????????????????????????????????????
????????????????????????????????????????????????????????????
????????????????????????????????????????????????????????????
????????????????????????????????????????????????????????????
????????????????????????????????????????????????????????????
????????????????????????????????????????????????????????????
????????????????????????????????????????????????????????????
???????????????????????????????????????????????????????????G
GATCATTATCGAATTTCTGAGGGGGGAAGGGAGAAGGGAAGGGAAGTGGAGACTGTCGCT
GGCTTCT-GCATGTGCACGTCTTGTTTTTCATCAACCTTTCCTTACCTTTCTCATTCACA
A--CACACCTGTGCACCTTTGGTAGATCCTCGCAAGAGGATCTATGTATTTATAAACCAT
GCTCGTCGTATGTCCGGAATGTACATTCGAGAACGTCGT-CGGTGGATGGCGGTCGAGAT
AATTAAAACAATACAACTTTCAGCAACGGATCTCTTGGCTCTCGCATCGATGAAGAACGC
AGCGAATTGCGATAAGTAATGTGAATTGCAGATTTTCAGTGAATCATCGAATCTTTGAAC
GCACCTTGCGCTCCTTGGTATTCCGAGGAGCATGCCTGTTTGAGTGTCATTAAATTCTCA
ACCATGATATTTTTTGATCATGGCTTGGAGTTGGGAGGTTGCTGGCAGCTCAAAGCCTTC
AGCTCTCCTGAAATACATTAGCGAAAAGGGGGGACAAGTCCCTTGGACGTGCACGGCCTT
TGACGTGATAATGATCGTCGTGGGCTGGAGCGTCTCGACAGAGTCTCCCTAGATCTGATC
TAATCCCAATCGATTTGGTGTGGTCTAGCTACTAGTGGGTCTTGAGGAACGAACGTCTTG
GGGCAACGAGTTGGCCTAGCTAATAGTCGGCTAC??????????????????????????
????????????????????????????????????????????????????????????
????????????????????????????????????????????????????????????
????????????????????????????????????????????????????????????
????????????????????????????????????????????????????????????
????????????????????????????????????????????????????????????
????????????????????????????????????????????????????????????
????????????????????????????????????????????????????????????
????????????????????????????????????????????????????????????
????????????????????????????????????????????????????????????
????????????????????????????????????????????????????????????
????????????????????????????????????????????????????????????
????????????????????????????????????????????????????????????
????????????????????????????????????????????????????????????
????????????????????????????????????????????????????????????
????????????????????????????????????????????????????????????
????????????????????????????????????????????????????????????
????????????????????????????????????????????????????????????
????????????????????????????????????????????????????????????
????????????????????????????????????????????????????????????
????????????????????????????????????????????????????????????
????????????????????????????????????????????????????????????
?????????????????????????????????????????????????
>Sutorius_eximius_NY_02449711
GGGAAGAGCTCAAATTTTGAATCTGGCGGCGTTTCGGCCGTCCGAGTTGTAATCTAGAGA
AGCGTCTTCCGCGCTGGACCGTGTACAAGTCTCCTGGAAGGGAGCGTCATAGAGGGTGAG
AATCCCGTCTCTGACACGGACTACCAGTGCTATGTGATGCGCTCTCGACGAGTCGAGTTG
TTTGGGAATGCAGCTCAAAATGGGTGGTAAATTCCATCTAAAGCTAAATACAGGCGAGAG
ACCGATAGCGAACAAGTACCGTGAGGGAAAGATGAAAAGAACTTTGGAAAGAGAGTTAAA
CAGTACGTGAAATTGCTGAAAGGGAAACGCTTGATGTCAGTCGCGTCGGCCGGGGATCAA
CCTTGCTTGATTGCTGGGTGTACTTCCTGGTGGACGGGTCAGCATCAGTTTCGATCGGCG
TAGAAAGACTAGGGGAACGTGGCACTCCTCGGAGTGTGTTATAGCCCTTGGTCATATGCG
GTGGTCGGGACTGAGGAACTCGGCACGACC--TTCGGGCTTGTGTCTAGGATGCTGGCAT
AATGGCCTTAAGCGACCCGTCTTGAAACACGGACCAAGGAGTCTAACATGCCTGCAAGTG
TTTGGGTGGAAAACCCGAGCGCGCAATGAAAGTGAAAGTTGAGACCTCTGTCGTGGAGGG
CATCGACGCCCGGACCCGAGTCTTTGACGAAGGATCTGCGGTAGAGCATGCATGTTGGGA
CCCGAAAGATGGTGAACTATGCCTGAATAGGGTGAAGCCAGAGGAAACTCTGGTGGAGGC
TCGTAGCGATTCTGACGTGCAAATCGATCGTCGAATTTGGGTATAGGGGCGAAAGACTA?
????????????????????????????????????????????????????????????
????????????????????????????????????????????????????????????
????????????????????????????????????????????????????????????
????????????????????????????????????????????????????????????
????????????????????????????????????????????????????????????
????????????????????????????????????????????????????????????
????????????????????????????????????????????????????????????
????????????????????????????????????????????????????????????
????????????????????????????????????????????????????????????
????????????????????????????????????????????????????????????
????????????????????????????????????????????????????????????
??????????????????????????????????CAAAAACATGATCACCGGTACCTCTC
AGGCTGATTGCGCCATCCTTATCATCGCCGCYGGTACCGGTGAGTTCGAGGCTGGTATCT
CCAAGGACGGTCAAACCCGTGAACACGCTCTTCTGGCGTTCACTCTTGGTGTTCGTCAGC
TCATCGTTGCTGTAAACAAGATGGATACGACCAAGGTTCGTGTGCATTCTCTCCGGATGA
ATGCGGTTTGATGTGTCGTCGATAGTGGAGCGAGGACCGTTTCAACGAAATTATCAAGGA
AACTTCGACCTTCATCAAGAAAGTCGGCTACAACCCCAAGGCCGTCTCCTTCGTGCCCAT
CTCTGGTTGGCACGGTGACAACATGCTGGAGGAGTCTGCCAAGTAAGTATTAAGCCATCA
GGTTGACTTTTGGCATTCTCAAAGCGTCGACATAGCATGACCTGGTACAAGGGGTGGACC
AAGGAGACTAAGGCTGGTGTCGTCAAGGGGAAGACCCTTCTCGATGCCATCGATGCCATC
GAACCTCCTACGCGTCCCTCCGACAAACCCCTCCGTCTCCCTCTCCAAGATGTGTACAAG
ATTGGTGG----------------------------------TTGATGGCTTGTATCTCC
GTCGGTTCATATTCTGCTCCAGTCATCGAGTTTTTGGAGGAATGGGGTCTCGAATCTCTG
GAAGAGAACGCGCATTCGTCGACGCCCTGCACAAAGGTTTTCGTGAATGGGGTCTGGATG
GGTGTGCACCGTGATCCCGCCAACCTTGTCAAGACGATCAAAAAACTTCGCCGAAAAGAC
GATATTAGCCCTGAAGTTTCTGTAGTCCGTGACATTCGCGAGAGGGAACTTCGTCTCTAC
ACTGATGCAGGGCGAGTTTGTCGACCTCTTTTCATCGTGGAAAACCAGCAGCTTGCCTTG
CAGAAGAAGCATATCAAATGGCTGAATCAGGGCTATCGTGACGATGATGGCGAAGAGTTT
AAGTGGGAGCACCTGGTGAAGACAGGGATAATAGAGCTATTGGATGCTGAGGAGGAGGAG
ACAGTAATGATCTCCATGACGCCGGAGGACTTGGAGAACTCCAGGTTGCAATCGGCAGGC
ATAAATCCTCACGAGAATGATGGAGACTTCGACCCCGCAGCGCGATTAAAAGCTGGAATC
AATGCTCATACATGGACTCATTGCGAAATTCATCCAAGTATGATTCTCGGTGTCTGCGCT
AGTATCATTCCATTCCCCGATCACAACCAGGTACGTGCTGCGTGCTATCCCTATTGTGGA
TTGATAACGACCTGACACGTCTGTAGTCACCGCGTAACACCTACCAATC
>Sutorius_eximius_NY_1393562
????????????????????????????????????????????????????????????
????????????????????????????????????????????????????????????
????????????????????????????????????????????????????????????
????????????????????????????????????????????????????????????
????????????????????????????????????????????????????????????
????????????????????????????????????????????????????????????
????????????????????????????????????????????????????????????
????????????????????????????????????????????????????????????
????????????????????????????????????????????????????????????
????????????????????????????????????????????????????????????
????????????????????????????????????????????????????????????
????????????????????????????????????????????????????????????
????????????????????????????????????????????????????????????
????????????????????????????????????????????????????????????
????????????????????????????????????????????????????????????
????????????????????????????????????????????????????????????
????????????????????????????????????????????????????????????
????????????????????????????????????????????????????????????
????????????????????????????????????????????????????????????
????????????????????????????????????????????????????????????
????????????????????????????????????????????????????????????
????????????????????????????????????????????????????????????
????????????????????????????????????????????????????????????
????????????????????????????????????????????????????????????
????????????????????????????????????????????????????????????
??????????????????????????????????CAAAAACATGATTACCGGTACCTCTC
AGGCTGATTGCGCCGTCCTTATTATCGCCGCTGGTACCGGTGAGTTCGAGGCCGGTATTT
CCAAGGACGGTCAAACCCGTGAACACGCTCTTCTGGCGTTCACTCTTGGTGTGCGTCAGC
TCATCGTTGCTGTAAACAAGATGGATACGACCAAGGTTCGTGTGCATTCTCTTCGGATGA
ATGCGGTTTGACGTGCCGTCAATAGTGGAGCGAGGACCGTTTCAACGAAATTATCAAGGA
AACCTCGACCTTCATCAAGAAAGTCGGCTACAACCCCAAGGCCGTCTCCTTCGTGCCTAT
CTCTGGTTGGCACGGTGACAACATGCTGGAGGAGTCCCCCAAGTAAGTATTAAGCCATCA
GGTTGACTTTTGGCATTCTCAAAGCATCGACATAGCATGCCCTGGTACAAGGGGTGGACC
AAGGAGACTAAGGCTGGTGTCGTCAAGGGGAAGACCCTTCTCGATGCCATCGATGCCATC
GAACCTCCTACGCGTCCCTCCGACAAACCCCTCCGTCTTCCTCTCCAGGATGTGTACAAG
ATTGGTGG----------------------------------TTGATGGCTTGTATCTCC
GTCGGTTCATATTCTGCTCCAGTCATCGAGTTTTTGGAGGAATGGGGTCTCGAATCTCTG
GAAGAGAACGCGCATTCGTCGACGCCCTGCACAAAGGTTTTCGTGAATGGGGTCTGGATG
GGTGTGCACCGTGATCCCGCCAACCTTGTCAAGACGATCAAAAAACTTCGCCGAAAAGAC
GATATTAGCCCTGAAGTTTCTGTAGTCCGTGAYATTCGCGAGAGGGAACTTCGTCTCTAC
ACTGATGCAGGGCGAGTTTGTCGACCTCTTTTCATCGTGGAAAACCAGCAGCTTGCCTTG
CAGAAGAAGCATATCAAATGGCTGAATCAGGGCTATCGTGACGATGATGGCGAAGAGTTC
AAGTGGGAGCACCTGGTGAAGACAGGGATAATAGAGCTATTGGATGCTGAGGAGGAGGAG
ACAGTAATGATCTCCATGACGCCGGAGGACTTRGAGAACTCCAGGTTGCAATCGGCAGGC
ATAAATCCTCACGAGAATGATGGAGACTTCGACCCCGCAGCGCGATTAAAAGCTGGAATC
AATGCTCATACATGGACTCATTGCGAAATTCAYCCAAGTATGATTCTCGGTGTCTGCGCT
AGYATCATTCCATTCCCCGATCACAACCAGGTACGTGCTGCGTGCTATCCCTACTGTGGA
TTGATAACGACTTGACACGTCTGTAGTCACCGCGTAACACCTACCAATC
>Sutorius_eximius_REH8594
GGGAAGAGCTCAAATTTTGAATCTGGCGGCGTTTTGGCCGTCCGAGTTGTAATCTAGAGA
AGCGTCTTCCGCGCTGGACCGTGTACAAGTCTCCTGGAAGGGAGCGTCATAGAGGGTGAG
AATCCCGTCTCTGACACGGACTACCAGTGCTATGTGATGCGCTCTCGACGAGTCGAGTTG
TTTGGGAATGCAGCTCAAAATGGGTGGTAAATTCCATCTAAAGCTAAATACAGGCGAGAG
ACCGATAGCGAACAAGTACCGTGAGGGAAAGATGAAAAGAACTTTGGAAAGAGAGTTAAA
CAGTACGTGAAATTGCTGAAAGGGAAACGCTTGATGTCAGTCACGTCGGCCGGGGATCAA
CCTTGCTTGATTGCTGGGTGTACTTCCTGGTGGACGGGTCAGCATCAGTTTCGATCGGCG
TAGAAAGACTAGGGGAACGTGGCACTCCTCGGAGTGTGTTATAGCCCTTGGTCATATGCG
GTGGTCGGGACTGAGGAACTCGGCACGACC--TTCGGGCTTGTGTCTAGGATGCTGGCAT
AATGGCCTTAAGCGACCCGTCTTGAAACACGGACCAAGGAGTCTAACATGCCTGCAAGTG
TTTGGGTGGAAAACCCGAGCGCGCAATGAAAGTGAAAGTTGAGACCTCTGTCGTGGAGGG
CATCGACGCCCGGACCCAAGTCTTTGACGAAGGATCTGCGGTAGAGCATGCATGTTGGGA
CCCGAAAGATGGTGAACTATGCCTGAATAGGGTGAAGCCAGAGGAAACTCTGGTGGAGGC
TCGTAGCGATTCTGACGTGCAAATCGATCGTCGAATTTGGGTATAGGGGCGAAAGACTA?
????????????????????????????????????????????????????????????
????????????????????????????????????????????????????????????
????????????????????????????????????????????????????????????
????????????????????????????????????????????????????????????
????????????????????????????????????????????????????????????
????????????????????????????????????????????????????????????
????????????????????????????????????????????????????????????
????????????????????????????????????????????????????????????
????????????????????????????????????????????????????????????
????????????????????????????????????????????????????????????
????????????????????????????????????????????????????????????
??????????????????????????????????CAAAAACATGATTACCGGTACCTCTC
AGGCTGATTGCGCCGTCCTTATTATCGCCGCTGGTACCGGTGAGTTCGAGGCCGGTATTT
CCAAGGACGGTCAAACCCGTGAACACGCTCTTCTGGCGTTCACTCTTGGTGTGCGTCAGC
TCATCGTTGCTGTAAACAAGATGGATACGACCAAGGTTCGTGTGCATTCTCTTCGGATGA
ATGCGGTTTGACGTGCCGTCAATAGTGGAGCGAGGACCGTTTCAACGAAATTATCAAGGA
AACCTCGACCTTCATCAAGAAAGTCGGCTACAACCCCAAGGCCGTCTCCTTCGTGCCTAT
CTCTGGTTGGCACGGTGACAACATGCTGGAGGAGTCCCCCAAGTAAGTATTAAGCCATCA
GGTTGACTTTTGGCATTCTCAAAGCATCGACATAGCATGCCCTGGTACAAGGGGTGGACC
AAGGAGACTAAGGCTGGTGTCGTCAAGGGGAAGACCCTTCTCGATGCCATCGATGCCATC
GAACCTCCTACGCGTCCCTCCGACAAACCCCTCCGTCTTCCTCTCCAGGATGTGTACAAG
ATCGGTGGTATCGGGACGGTGCCCGTCGGTCGTGTTGAAACT??????????????????
????????????????????????????????????????????????????????????
????????????????????????????????????????????????????????????
????????????????????????????????????????????????????????????
????????????????????????????????????????????????????????????
????????????????????????????????????????????????????????????
????????????????????????????????????????????????????????????
????????????????????????????????????????????????????????????
????????????????????????????????????????????????????????????
????????????????????????????????????????????????????????????
????????????????????????????????????????????????????????????
????????????????????????????????????????????????????????????
?????????????????????????????????????????????????
>Sutorius_eximius_REH9400
GGGAAGAGCTCAAATTTTGAATCTGGCGGCGTTTCGGCCGTCCGAGTTGTAATCTAGAGA
AGCGTCTTCCGCGCTGGACCGTGTACAAGTCTCCTGGAAGGGAGCGTCATAGAGGGTGAG
AATCCCGTCTCTGACACGGACTACCAGTGCTATGTGATGCGCTCTCGACGAGTCGAGTTG
TTTGGGAATGCAGCTCAAAATGGGTGGTAAATTCCATCTAAAGCTAAATACAGGCGAGAG
ACCGATAGCGAACAAGTACCGTGAGGGAAAGATGAAAAGAACTTTGGAAAGAGAGTTAAA
CAGTACGTGAAATTGCTGAAAGGGAAACGCTTGATGTCAGTCGCGTCGGCCGGGGATCAA
CCTTGCTTGATTGCTGGGTGTACTTCCTGGTGGACGGGTCAGCATCAGTTTCGATCGGCG
TAGAAAGACTAGGGGAACGTGGCACTCCTCGGAGTGTGTTATAGCCCTTGGTCATATGCG
GTGGTCGGGACTGAGGAACTCGGCACGACC--TTCGGGCTTGTGTCTAGGATGCTGGCAT
AATGGCCTTAAGCGACCCGTCTTGAAACACGGACCAAGGAGTCTAACATGCCTGCAAGTG
TTTGGGTGGAAAACCCGAGCGCGCAATGAAAGTGAAAGTTGAGACCTCTGTCGTGGAGGG
CATCGACGCCCGGACCCGAGTCTTTGACGAAGGATCTGCGGTAGAGCATGCATGTTGGGA
CCCGAAAGATGGTGAACTATGCCTGAATAGGGTGAAGCCAGAGGAAACTCTGGTGGAGGC
TCGTAGCGATTCTGACGTGCAAATCGATCGTCGAATTTGGGTATAGGGGCGAAAGACTA?
????????????????????????????????????????????????????????????
????????????????????????????????????????????????????????????
????????????????????????????????????????????????????????????
????????????????????????????????????????????????????????????
????????????????????????????????????????????????????????????
????????????????????????????????????????????????????????????
????????????????????????????????????????????????????????????
????????????????????????????????????????????????????????????
????????????????????????????????????????????????????????????
????????????????????????????????????????????????????????????
????????????????????????????????????????????????????????????
??????????????????????????????????CAAAAACATGATCACCGGTACCTCTC
AGGCTGATTGCGCCATCCTTATTATCGCCGCTGGTACCGGTGAGTTCGAGGCTGGTATCT
CCAAGGACGGTCAAACCCGTGAACACGCTCTTCTGGCGTTCACTCTTGGTGTTCGTCAGC
TCATCGTTGCTGTAAACAAGATGGATACGACCAAGGTTCGTGTGCATTCTCTCCGGATGA
ATGCGGTTTGATGTGTCGTCGATAGTGGAGCGAGGACCGTTTCAACGAAATTATCAAGGA
AACTTCGACCTTCATCAAGAAAGTCGGCTACAACCCCAAGGCCGTCTCCTTCGTGCCCAT
CTCTGGTTGGCACGGTGACAACATGCTGGAGGAGTCTGCCAAGTAAGTATTAAGCCATCA
GGTTGACTTTTGGCATTCTCAAAGCGTCGACATAGCATGACCTGGTACAAGGGGTGGACC
AAGGAGACTAAGGCTGGTGTCGTCAAGGGGAAGACCCTTCTCGATGCCATCGATGCCATC
GAACCTCCTACGCGTCCCTCCGACAAACCCCTCCGTCTCCCTCTCCAAGATGTGTACAAG
ATCGGTGGTATCGGAACGGTGCCCGTCGGTCGTGTTGAAACTTTGATGGCTTGTATCTCC
GTCGGTTCATATTCTGCTCCAGTCATCGAGTTTTTGGAGGAATGGGGTCTCGAATCTCTG
GAAGAGAACGCGCATTCGTCGACGCCCTGCACAAAGGTTTTCGTGAATGGGGTCTGGATG
GGTGTGCACCGTGATCCCGCCAACCTTGTCAAGACGATCAAAAAACTTCGCCGAAAAGAC
GATATTAGCCCTGAAGTTTCTGTAGTCCGTGACATTCGCGAGAGGGAACTTCGTCTCTAC
ACTGATGCAGGGCGAGTTTGTCGACCTCTTTTCATCGTGGAAAACCAGCAGCTTGCCTTG
CAGAAGAAGCATATCAAATGGCTGAATCAGGGCTATCGTGACGATGATGGCGAAGAGTTT
AAGTGGGAGCACCTGGTGAAGACAGGGATAATAGAGCTATTGGATGCTGAGGAGGAGGAG
ACAGTAATGATCTCCATGACGCCGGAGGACTTGGAGAACTCCAGGTTGCAATCGGCAGGC
ATAAATCCTCACGAGAATGATGGAGACTTYGACCCCGCAGCGCGATTAAAAGCTGGAATC
AATGCTCATACATGGACTCATTGCGAAATTCATCCAAGTATGATTCTCGGTGTCTGCGCT
AGTATCATTCCATTCCCCGATCACAACCAGGTACGTGCTGCGTGCTATCCCTATTGTGGA
TTGATAACGACCTGACACGTCTGTAGTCACCGCGTAACACCTACCAATC
>Sutorius_eximius_TWO986
GGGAAGAGCTCAAATTTTGAATCTGGCGGCGTTTTGGCCGTCCGAGTTGTAATCTAGAGA
AGCGTCTTCCGCGCTGGACCGTGTACAAGTCTCCTGGAAGGGAGCGTCATAGAGGGTGAG
AATCCCGTCTCTGACACGGACTACCAGTGCTATGTGATGCGCTCTCGACGAGTCGAGTTG
TTTGGGAATGCAGCTCAAAATGGGTGGTAAATTCCATCTAAAGCTAAATACAGGCGAGAG
ACCGATAGCGAACAAGTACCGTGAGGGAAAGATGAAAAGAACTTTGGAAAGAGAGTTAAA
CAGTACGTGAAATTGCTGAAAGGGAAACGCTTGATGTCAGTCACGTCGGCCGGGGATCAA
CCTTGCTTGATTGCTGGGTGTACTTCCTGGTGGACGGGTCAGCATCAGTTTCGATCGGCG
TAGAAAGACTAGGGGAACGTGGCACTCCTCGGAGTGTGTTATAGCCCTTGGTCATATGCG
GTGGTCGGGACTGAGGAACTCGGCACGACC--TTCGGGCTTGTGTCTAGGATGCTGGCAT
AATGGCCTTAAGCGACCCGTCTTGAAACACGGACCAAGGAGTCTAACATGCCTGCAAGTG
TTTGGGTGGAAAACCCGAGCGCGCAATGAAAGTGAAAGTTGAGACCTCTGTCGTGGAGGG
CATCGACGCCCGGACCCAAGTCTTTGACGAAGGATCTGCGGTAGAGCATGCATGTTGGGA
CCCGAAAGATGGTGAACTATGCCTGAATAGGGTGAAGCCAGAGGAAACTCTGGTGGAGGC
TCGTAGCGATTCTGACGTGCAAATCGATCGTCGAATTTGGGTATAGGGGCGAAAGACTA?
????????????????????????????????????????????????????????????
????????????????????????????????????????????????????????????
????????????????????????????????????????????????????????????
????????????????????????????????????????????????????????????
????????????????????????????????????????????????????????????
????????????????????????????????????????????????????????????
????????????????????????????????????????????????????????????
????????????????????????????????????????????????????????????
????????????????????????????????????????????????????????????
????????????????????????????????????????????????????????????
????????????????????????????????????????????????????????????
??????????????????????????????????CAAAAACATGATTACCGGTACCTCTC
AGGCTGATTGCGCCGTCCTTATTATCGCCGCTGGTACCGGTGAGTTCGAGGCCGGTATTT
CCAAGGACGGTCAAACCCGTGAACACGCTCTTCTGGCGTTCACTCTTGGTGTGCGTCAGC
TCATCGTTGCTGTAAACAAGATGGATACGACCAAGGTTCGTGTGCATTCTCTTCGGATGA
ATGCGGTTTGACGTGCCGTCAATAGTGGAGCGAGGACCGTTTCAACGAAATTATCAAGGA
AACCTCGACCTTCATCAAGAAAGTCGGCTACAACCCCAAGGCCGTCTCCTTCGTGCCTAT
CTCTGGTTGGCACGGTGACAACATGCTGGAGGAGTCCCCCAAGTAAGTATTAAGCCATCA
GGTTGACTTTTGGCATTCTCAAAGCATCGACATAGCATGCCCTGGTACAAGGGGTGGACC
AAGGAGACTAAGGCTGGTGTCGTCAAGGGGAAGACCCTTCTCGATGCCATCGATGCCATC
GAACCTCCTACGCGTCCCTCCGACAAACCCCTCCGTCTTCCTCTCCAGGATGTGTACAAG
ATCGGTGGTATCGGGACGGTGCCCGTCGGTCGTGTTGAAACT??????????????????
????????????????????????????????????????????????????????????
????????????????????????????????????????????????????????????
????????????????????????????????????????????????????????????
????????????????????????????????????????????????????????????
????????????????????????????????????????????????????????????
????????????????????????????????????????????????????????????
????????????????????????????????????????????????????????????
????????????????????????????????????????????????????????????
????????????????????????????????????????????????????????????
????????????????????????????????????????????????????????????
????????????????????????????????????????????????????????????
?????????????????????????????????????????????????
>Sutorius_eximius_TWO995
GGGAAGAGCTCAAATTTTGAATCTGGCGGCGTTTTGGCCGTCCGAGTTGTAATCTAGAGA
AGCGTCTTCCGCGCTGGACCGTGTACAAGTCTCCTGGAAGGGAGCGTCATAGAGGGTGAG
AATCCCGTCTCTGACACGGACTACCAGTGCTATGTGATGCGCTCTCGACGAGTCGAGTTG
TTTGGGAATGCAGCTCAAAATGGGTGGTAAATTCCATCTAAAGCTAAATACAGGCGAGAG
ACCGATAGCGAACAAGTACCGTGAGGGAAAGATGAAAAGAACTTTGGAAAGAGAGTTAAA
CAGTACGTGAAATTGCTGAAAGGGAAACGCTTGATGTCAGTCACGTCGGCCGGGGATCAA
CCTTGCTTGATTGCTGGGTGTACTTCCTGGTGGACGGGTCAGCATCAGTTTCGATCGGCG
TAGAAAGACTAGGGGAACGTGGCACTCCTCGGAGTGTGTTATAGCCCTTGGTCATATGCG
GTGGTCGGGACTGAGGAACTCGGCACGACC--TTCGGGCTTGTGTCTAGGATGCTGGCAT
AATGGCCTTAAGCGACCCGTCTTGAAACACGGACCAAGGAGTCTAACATGCCTGCAAGTG
TTTGGGTGGAAAACCCGAGCGCGCAATGAAAGTGAAAGTTGAGACCTCTGTCGTGGAGGG
CATCGACGCCCGGACCCAAGTCTTTGACGAAGGATCTGCGGTAGAGCATGCATGTTGGGA
CCCGAAAGATGGTGAACTATGCCTGAATAGGGTGAAGCCAGAGGAAACTCTGGTGGAGGC
TCGTAGCGATTCTGACGTGCAAATCGATCGTCGAATTTGGGTATAGGGGCGAAAGACTA?
????????????????????????????????????????????????????????????
????????????????????????????????????????????????????????????
????????????????????????????????????????????????????????????
????????????????????????????????????????????????????????????
????????????????????????????????????????????????????????????
????????????????????????????????????????????????????????????
????????????????????????????????????????????????????????????
????????????????????????????????????????????????????????????
????????????????????????????????????????????????????????????
????????????????????????????????????????????????????????????
????????????????????????????????????????????????????????????
??????????????????????????????????CAAAAACATGATTACCGGTACCTCTC
AGGCTGATTGCGCCGTCCTTATTATCGCCGCTGGTACCGGTGAGTTCGAGGCCGGTATTT
CCAAGGACGGTCAAACCCGTGAACACGCTCTTCTGGCGTTCACTCTTGGTGTGCGTCAGC
TCATCGTTGCTGTAAACAAGATGGATACGACCAAGGTTCGTGTGCATTCTCTTCGGATGA
ATGCGGTTTGACGTGCCGTCAATAGTGGAGCGAGGACCGTTTCAACGAAATTATCAAGGA
AACCTCGACCTTCATCAAGAAAGTCGGCTACAACCCCAAGGCCGTCTCCTTCGTGCCTAT
CTCTGGTTGGCACGGTGACAACATGCTGGAGGAGTCCCCCAAGTAAGTYTTAAGCCATCA
GGTTGACTTTTGGCATTCTCAAAGCATCGACATAGCATGCCCTGGTACAAGGGGTGGACC
AAGGAGACTAAGGCTGGTGTCGTCAAGGGGAAGACCCTTCTCGATGCCATCGATGCCATC
GAACCTCCTACGCGTCCCTCCGACAAACCCCTCCGTCTTCCTCTCCAGGATGTGTACAAG
ATCGGTGGTATCGGGACGGTGCCCGTCGGTCGTGTTGAAACT??????????????????
????????????????????????????????????????????????????????????
????????????????????????????????????????????????????????????
????????????????????????????????????????????????????????????
????????????????????????????????????????????????????????????
????????????????????????????????????????????????????????????
????????????????????????????????????????????????????????????
????????????????????????????????????????????????????????????
????????????????????????????????????????????????????????????
????????????????????????????????????????????????????????????
????????????????????????????????????????????????????????????
????????????????????????????????????????????????????????????
?????????????????????????????????????????????????
>Sutorius_maculatoides_OR0626
????????????????????????????????????????????????????????????
????????????????????????????????????????????????????????????
????????????????????????????????????????????????????????????
????????????????????????????????????????????????????????????
????????????????????????????????????????????????????????????
????????????????????????????????????????????????????????????
????????????????????????????????????????????????????????????
????????????????????????????????????????????????????????????
????????????????????????????????????????????????????????????
????????????????????????????????????????????????????????????
????????????????????????????????????????????????????????????
????????????????????????????????????????????????????????????
????????????????????????????????????????????????????????????
????????????????????????????????????????????????????????????
????????????????????????????????????????????????????????????
????????????????????????????????????????????????????????????
????????????????????????????????????????????????????????????
????????????????????????????????????????????????????????????
????????????????????????????????????????????????????????????
????????????????????????????????????????????????????????????
????????????????????????????????????????????????????????????
????????????????????????????????????????????????????????????
????????????????????????????????????????????????????????????
????????????????????????????????????????????????????????????
????????????????????????????????????????????????????????????
??????????????????????????????????CAAAAACATGATCACCGGTACCTCCC
AGGCTGATTGCGCCATCCTTATTATCGCCGCTGGTACCGGTGAGTTCGAAGCCGGTATCT
CCAAGGACGGTCAAACCCGTGAACACGCTCTTCTGGCATTCACTCTTGGTGTGCGTCAGC
TCATCGTTGCTGTSAACAAGATGGATACGACCAAGGTTGGTGTGCATTCTCTTCGGATGA
ATGTGATTTGATGTACCGTCAATAGTGGAGCGAGGACCGCTTTAACGAAATTATCAAGGA
AACTTCGACCTTCATCAAGAAAGTTGGCTACAACCCCAAGGCCGTCTCGTTCGTGCCCAT
CTCTGGTTGGCATGGTGACAACATGCTGGAGGARTCTGCCAAGTAAGTACTAAGCCATCA
GGTTGAGTTCTGGCATTCTCAAAGCGTCGACATAGCATGCCCTGGTACAAGGGGTGGACC
AAGGAGACTAAGGCTGGTGTTGTCAAGGGGAAGACCCTCCTCGATGCCATCGATGCCATC
GAACCTCCTACGCGTCCCTCCGACAAACCCCTCCGTCTCCCTCTCCAGGATGTGTACAAG
ATCGGCGGTATCGGAACGGTACCCGTCGGTCGTGTTGAAACT??????????????????
????????????????????????????????????????????????????????????
????????????????????????????????????????????????????????????
????????????????????????????????????????????????????????????
????????????????????????????????????????????????????????????
????????????????????????????????????????????????????????????
????????????????????????????????????????????????????????????
????????????????????????????????????????????????????????????
????????????????????????????????????????????????????????????
????????????????????????????????????????????????????????????
????????????????????????????????????????????????????????????
????????????????????????????????????????????????????????????
?????????????????????????????????????????????????
>Sutorius_maculatoides_OR0758
????????????????????????????????????????????????????????????
????????????????????????????????????????????????????????????
????????????????????????????????????????????????????????????
????????????????????????????????????????????????????????????
????????????????????????????????????????????????????????????
????????????????????????????????????????????????????????????
????????????????????????????????????????????????????????????
????????????????????????????????????????????????????????????
????????????????????????????????????????????????????????????
????????????????????????????????????????????????????????????
????????????????????????????????????????????????????????????
????????????????????????????????????????????????????????????
????????????????????????????????????????????????????????????
????????????????????????????????????????????????????????????
????????????????????????????????????????????????????????????
????????????????????????????????????????????????????????????
????????????????????????????????????????????????????????????
????????????????????????????????????????????????????????????
????????????????????????????????????????????????????????????
????????????????????????????????????????????????????????????
????????????????????????????????????????????????????????????
????????????????????????????????????????????????????????????
????????????????????????????????????????????????????????????
????????????????????????????????????????????????????????????
????????????????????????????????????????????????????????????
??????????????????????????????????CAAAAACATGATCACCGGTACCTCCC
AGGCTGATTGCGCCATCCTTATTATCGCCGCTGGTACCGGTGAGTTCGAAGCCGGTATCT
CCAAGGACGGTCAAACCCGTGAACACGCTCTTCTGGCATTCACTCTTGGTGTGCGTCAGC
TCATCGTTGCTGTGAACAAGATGGATACGACCAAGGTTGGTGTGCATTCTCTTCGGATGA
ATGTGATTTGATGTACCGTCAATAGTGGAGCGAGGACCGCTTTAACGAAATTATCAAGGA
AACTTCGACCTTCATCAAGAAAGTTGGCTACAACCCCAAGGCCGTCTCGTTCGTGCCCAT
CTCTGGTTGGCATGGTGACAACATGCTGGAGGAATCTGCCAAGTAAGTACTAAGCCATCA
GGTTGAGTTYTGGCATTCTCAAAGCGTCGACATAGCATGCCCTGGTACAAGGGGTGGACC
AAGGAGACTAAGGCTGGTGTTGTCAAGGGGAAGACCCTCCTCGATGCCATCGATGCCATC
GAACCTCCTACGCGTCCCTCCGACAAACCCCTCCGTCTCCCTCTCCAGGATGTGTACAAG
ATCGGCGGTATCGGAACGGTACCCGTCGGTCGTGTTGAAACTTTGATGGCTTGTATCTCT
GTCGGTTCATATTCTGCTCCAGTCATCGAATTTTTGGAAGAGTGGGGTCTCGAATCTCTG
GAAGAGAACGCGCACTCGTCGACGCCTTGCACAAAGGTTTTCGTGAATGGGGTCTGGATG
GGTGTGCACCGTGATCCTGCCAACCTTGTCAAGACCATCAAAAAACTTCGCCGAAAAGAT
GATATTAGCCCTGAAGTTTCTGTAGTCCGTGACATTCGCGAGAGGGAACTTCGTCTCTAC
ACTGATGCAGGGCGAGTTTGTCGACCTCTTTTCATCGTGGAAAACCAGCAGCTCGCCTTG
CAGAAGAAGCATATCAAATGGCTGAATCAGGGCTATCGTGACGATGACGGCGAAGAGTTT
AAGTGGGAGCAGCTGGTGAAGACAGGGATAATAGAGTTACTGGACGCCGAGGAGGAAGAG
ACAGTAATGATCTCCATGACGCCGGAGGACTTGGAGAACTCCAGGTTGCAATCGGCAGGC
ATTAATCCTCACGAGAATGATGGAGACTTTGACCCCGCGGCGCGATTAAAGGCTGGAATC
AATGCTCATACATGGACTCATTGCGAAATTCATCCAAGTATGATTCTCGGTGTCTGCGCT
AGTATCATTCCTTTCCCTGATCACAACCAGGTACGTGCTGCGTGCTATCCCTACTGTGGA
TTGACAACGACCTGACACGTCTGTAGTCACCGCGTAACACCTACCAATC
>Sutorius_microsporus_Type_HKAS_68720
GGGAAGAGCTCAAATTTTGAATCTGGCGGCGTTTTGGCCGTCCGAGTTGTAATCTAGAGA
AGCGTCTTCCGCGCTGGACCGTGTACAAGTCTCCTGGAAGGGAGCGTCATAGAGGGTGAG
AATCCCGTCTCTGACACGGACTACCAGTGCTATGTGATGCGCTCTCGACGAGTCGAGTTG
TTTGGGAATGCAGCTCAAAATGGGTGGTAAATTCCATCTAAAGCTAAATACAGGCGAGAG
ACCGATAGCGAACAAGTACCGTGAGGGAAAGATGAAAAGAACTTTGGAAAGAGAGTTAAA
CAGTACGTGAAATTGCTGAAAGGGAAACGCTTGATGTCAGTCGCGTCGGCCGGGGATCAA
CCTTGCTTGATTGCTGGGTGTACTTCCTGGTGGACGGGTCAGCATCAGTTTCGATCGGCG
TAGAAAGACTAGGGGAACGTGGCACTCCTCGGAGTGTGTTATAGCCCTTGATCATATGCG
GTGGTCGGGACTGAGGAACTCGGCACGACC-TTTCAGGCTTGTGTCTAGGATGCTGGCAT
AATGGCCTTAAGCGACCCGTCTTGAAACACGGACCAAGGAGTCTAACATGCCTGCAAGTG
TTTGGGTGGAAAACCCGAGCGCGCAATGAAAGTGAAAGTTGAGACCTCTGTCGTGGAGGG
CATCGACGCCCGGACCCGAGTCTTTGACGAAGGATCTGCGGTAGAGCATGCATGTTGGGA
CCCGAAAGATGGTGAACTATGCCTGAATAGGGTGAAGCCAGAGGAAACTCTGGTGGAGGC
TCGTAGCGATTCTGACGTGCAAATCGATCGTCGAATTTGGGTATAGGGGCGAAAGACTA?
????????????????????????????????????????????????????????????
????????????????????????????????????????????????????????????
????????????????????????????????????????????????????????????
????????????????????????????????????????????????????????????
????????????????????????????????????????????????????????????
????????????????????????????????????????????????????????????
????????????????????????????????????????????????????????????
????????????????????????????????????????????????????????????
????????????????????????????????????????????????????????????
????????????????????????????????????????????????????????????
????????????????????????????????????????????????????????????
????????????????????????????????????????????????????????????
????????????????????????????????????????????????????????????
????????????????????????????????????????????????????????????
????????????????????????????????????????????????????????????
????????????????????????????????????????????????????????????
????????????????????????????????????????????????????????????
????????????????????????????????????????????????????????????
????????????????????????????????????????????????????????????
????????????????????????????????????????????????????????????
????????????????????????????????????????????????????????????
????????????????????????????????????????????????????????????
????????????????????????????????????????????????????????????
????????????????????????????????????????????????????????????
????????????????????????????????????????????????????????????
????????????????????????????????????????????????????????????
????????????????????????????????????????????????????????????
????????????????????????????????????????????????????????????
????????????????????????????????????????????????????????????
????????????????????????????????????????????????????????????
????????????????????????????????????????????????????????????
????????????????????????????????????????????????????????????
????????????????????????????????????????????????????????????
?????????????????????????????????????????????????
>Sutorius_mucosus_Type_OR0851
????????????????????????????????????????????????????????????
????????????????????????????????????????????????????????????
????????????????????????????????????????????????????????????
????????????????????????????????????????????????????????????
????????????????????????????????????????????????????????????
????????????????????????????????????????????????????????????
????????????????????????????????????????????????????????????
????????????????????????????????????????????????????????????
????????????????????????????????????????????????????????????
????????????????????????????????????????????????????????????
????????????????????????????????????????????????????????????
????????????????????????????????????????????????????????????
????????????????????????????????????????????????????????????
????????????????????????????????????????????????????????????
????????????????????????????????????????????????????????????
????????????????????????????????????????????????????????????
????????????????????????????????????????????????????????????
????????????????????????????????????????????????????????????
????????????????????????????????????????????????????????????
????????????????????????????????????????????????????????????
????????????????????????????????????????????????????????????
????????????????????????????????????????????????????????????
????????????????????????????????????????????????????????????
????????????????????????????????????????????????????????????
????????????????????????????????????????????????????????????
??????????????????????????????????CAAAAACATGATCACCGGTACCTCCC
AGGCTGATTGTGCCATCCTTATTATCGCAGCTGGTACCGGTGAGTTCGAGGCTGGTATCT
CCAAGGACGGTCAAACTCGTGAACACGCTCTTCTGGCGTTTACTCTTGGTGTACGTCAGC
TCATCGTTGCTGTAAACAAGATGGATACGACCAAGGTTCGTGTGTATTCTCATCGGATGA
ATGCGGTCTGATGTGCCATCAATAGTGGAGCGAGGACCGTTTCAACGAGATTATCAAGGA
AACTTCGACCTTCATCAAGAAAGTCGGCTATAACCCCAAGGCCGTCTCCTTCGTGCCCAT
CTCTGGTTGGCACGGTGACAACATGCTGGAGGAGTCCGCCAAGTGAGTACTGAGCCATCA
GGTTGACTTATGGCATTCTCAAAGCGTCGACATAGCATGCCCTGGTACAAGGGGTGGACC
AAGGAGACCAAGGCTGGTGTCGTCAAGGGGAAGACCCTCCTCGATGCCATCGATGCCATC
GAACCTCCTACGCGTCCCTCCGACAAACCCCTCCGACTTCCCCTCCAGGATGTGTACAAG
ATCGGTGGTATCGGAACGGTACCCGTCGGTCGTGTTGAAACTTTGATGGCCTGTATCTCC
GTCGGTTCGTATTCTGCTCCGGTCATCGAATTTTTGGAAGAATGGGGTCTCGAATCTCTG
GAGGAGAACGCGCACTCGTCGACGCCCTGCACAAAGGTCTTCGTGAATGGGGTCTGGATG
GGTGTGCACCGTGATCCCGCCAACCTTGTCAAGACGATCAAAAAACTTCGCCGAAAAGAC
GATATTAGCCCTGAAGTTTCTGTGGTCCGTGACATTCGCGAGAGGGAACTTCGTCTCTAC
ACTGATGCAGGGCGAGTTTGTCGGCCTCTTTTCATCGTGGAAAACCAGCAGCTTGCATTG
CAAAAGAAGCACATCAAATGGCTGAATCAAGGCTATCGTGACGATGATGGCGAAGTGTTT
AAGTGGGAGCAGCTGGTGAAGACAGGGATAATAGAGCTATTGGATGCCGAGGAGGAGGAG
ACAGTAATGATCTCCATGACACCGGAGGACTTGGAGAATTCCAGGTTGCAGTCGGCAGGC
ATCAATCCTCACGAGAACGATGGAGACTTCGACCCCGCAGCGCGATTGAAGGCTGGAATC
AATGCTCATACATGGACTCATTGCGAAATCCATCCAAGTATGATTCTTGGTGTCTGCGCT
AGTATCATTCCTTTTCCCGATCACAATCAGGTGCGTGCCGCGTGCTATTCCTACCGTGGG
TTGATAACGACCTGGCACGTCCGTAGTCACCACGTAACACCTACCAATC
>Sutorius_obscuripellis_Type_OR0949
????????????????????????????????????????????????????????????
????????????????????????????????????????????????????????????
????????????????????????????????????????????????????????????
????????????????????????????????????????????????????????????
????????????????????????????????????????????????????????????
????????????????????????????????????????????????????????????
????????????????????????????????????????????????????????????
????????????????????????????????????????????????????????????
????????????????????????????????????????????????????????????
????????????????????????????????????????????????????????????
????????????????????????????????????????????????????????????
????????????????????????????????????????????????????????????
????????????????????????????????????????????????????????????
????????????????????????????????????????????????????????????
????????????????????????????????????????????????????????????
????????????????????????????????????????????????????????????
????????????????????????????????????????????????????????????
????????????????????????????????????????????????????????????
????????????????????????????????????????????????????????????
????????????????????????????????????????????????????????????
????????????????????????????????????????????????????????????
????????????????????????????????????????????????????????????
????????????????????????????????????????????????????????????
????????????????????????????????????????????????????????????
????????????????????????????????????????????????????????????
??????????????????????????????????CAAAAACATGATCACCGGTACCTCTC
AGGCTGATTGCGCCATCCTTATTATCGCCGCTGGTACCGGTGAGTTCGAGGCTGGTATCT
CCAAGGACGGTCAAACTCGTGAACACGCTCTCCTGGCGTTCACTCTCGGTGTGCGTCAGC
TCATCGTTGCTGTAAACAAGATGGATACGACCAAGGTTCGTGTACATTCTCTTCGGATGA
ATGCGGTTTGATATGTCGTCAATAGTGGAGCGAGGACCGTTTCAACGAAATTATCAAGGA
AACCTCGACCTTCATCAAGAAAGTCGGCTACAACCCCAAGGCCGTCTCCTTCGTGCCCAT
CTCTGGTTGGCACGGTGACAACATGCTGGAGGAGTCCGCCAAGTAAGTATTAAGCCATCA
GGTTGACTTTCGGCATTCTCAATGCGTCGATACAGCATGCCCTGGTACAAGGGGTGGACC
AAGGAGACTAAGGGTGGTGTCATCAAGGGGAAGACCCTCCTTGATGCCATCGATGCCATC
GAACCTCCTGTGCGTCCCTCCGAGAAACCCCTCCGGCTTCCTCTCCAAGATGTGTACAAG
ATCGGTGGTATCGGAACGGTGCCCGTCGGTCGTGTTGAAACTTTGATGGCTTGTATCTCC
GTCGGTTCGTATTCTGCTCCAGTCATCGAGTTTTTGGAGGAATGGGGTCTCGAATCTCTG
GAGGAGAACGCGCATTCGTCGACGCCCTGCACAAAGGTTTTCGTGAATGGGGTCTGGATG
GGTGTGCACCGTGATCCTGCCAATCTTGTCAAGACGATCAAAAAACTTCGCCGAAAAGAC
GATATTAGCCCTGAAGTTTCTGTAGTCCGTGACATTCGCGAGAGGGAACTTCGTCTCTAC
ACTGATGCAGGGCGAGTTTGTCGACCTCTTTTCATCGTGGAGAACCAGCAGCTTGCCTTG
CAGAAGAAGCATATCAAATGGCTGAATCAGGGCTATCGTGACGATGATGGCGAAGAGTTT
AAGTGGGAGCACCTGGTGAAGACAGGGATAATAGAGCTGTTAGATGCTGAGGAGGAGGAG
ACAGTRATGATCTCCATGACGCCAGAGGACTTGGAGAACTCCAGGTTGCAATCGGCAGGC
ATAAATCCTCACGAGAATGATGGAGACTTCGACCCCGCAGCGCGATTAAAAGCTGGAATC
AATGCTCATACATGGACTCATTGTGAAATCCATCCAAGTATGATTCTCGGTGTCTGCGCT
AGCATCATTCCTTTCCCCGATCACAACCAGGTACGTGCTGCGTGCTATCCCTACTGTGGA
TTGATAACGACCTGATACGTCTGTAGTCACCGCGTAACACTTACCAATC
>Sutorius_obscuripellis_Wu2070
GGGAAGAGCTCAAATTTTGAATCTGGTGGCGTTTCGGCCGTCCGAGTTGTAATCTAGAGA
AGCATCTTCCGCGCTGGACCGTGTACAAGTCTCCTGGAAGGGAGCATCATAGAGGGTGAG
AATCCCGTCTCTGACACGGACTACCAGTGCTATGTGATGTGCTCTCGACGAGTCGAGTTG
TTTGGGAATGCAGCTCAAAATGGGTGGTAAATTCCATCTAAAGCTAAATACAGGCGAGAG
ACCGATAGCGAACAAGTACCGTGAGGGAAAGATGAAAAGAACTTTGGAAAGAGAGTTAAA
CAGTACGTGAAATTGCTGAAAGGGAAACGCTTGATGTCAGTCACGTTGGCTGGGGATCAA
CCCTGCTTGATTGCTGGGTGTACTTCCTGGTGGACGGGTCAGCATCAGTTCCGATCGGCG
TAGAAAGACTAGGGGAACGTGACACTCCTCGGAGTGTGTTATAGCCCTTGGTCATATGCG
GTGGTCAGGACTGAGGAACTCGGCACGGACCCTCCAGGCTTGTGTCTAGGATGCTGGCAT
AATGGCCTTAAGCGACCCGTCTTGAAACACGGACCAAGGAGTCTAACATGCCTGCAAGTG
TTTGGGTGGAAAACCCGAGCGCGAAATGAAAGTGAAAGTTGAGACCTCTGTCGTGGAGGG
CATCGACGCCCGGACCCGAGTCTTTGACGAAGGATCTGCGGTAGAGCATGCATGTTGGGA
CCCGAAAGATGGTGAACTATGCCTGAATAGGGTGAAGCCAGAGGAAACTCTGGTGGAGGC
TCGTAGCGATTCTGACGTGCAAATCGATCGTCGAATCTGGGTATAGGGGCGAAA-----?
????????????????????????????????????????????????????????????
????????????????????????????????????????????????????????????
????????????????????????????????????????????????????????????
????????????????????????????????????????????????????????????
????????????????????????????????????????????????????????????
????????????????????????????????????????????????????????????
????????????????????????????????????????????????????????????
????????????????????????????????????????????????????????????
????????????????????????????????????????????????????????????
????????????????????????????????????????????????????????????
????????????????????????????????????????????????????????????
??????????????????????????????????--------------------------
------------------------------------------------------------
----------------------------------------------------------GC
TCATCGTTGCTGTAAACAAGATGGATACGACCAAGGTTCGTGTACATTCTCTTCGGATGA
ATGCGGTTTGATATGTCGTCAATAGTGGAGCGAGGACCGTTTCAACGAAATTATCAAGGA
AACCTCGACCTTCATCAAGAAAGTCGGCTACAACCCCAAGGCCGTCTCCTTCGTGCCCAT
CTCTGGTTGGCACGGTGACAACATGCTGGAGGAGTCCGCCAAGTAAGTATTAAGCCATCA
GGTTGACTTTCGGCATTCTCAATGCGTCAATACAGCATGCCCTGGTACAAGGGGTGGACC
AAGGAGACTAAGGGTGGTGTCATCAAGGGGAAGACCCTCCTTGATGCCATCGATGCCATC
GAACCTCCTGTGCGTCCCTCCGAGAAACCCCTCCGGCTTCCTCTCCA-------------
------------------------------------------??????????????????
????????????????????????????????????????????????????????????
????????????????????????????????????????????????????????????
????????????????????????????????????????????????????????????
????????????????????????????????????????????????????????????
????????????????????????????????????????????????????????????
????????????????????????????????????????????????????????????
????????????????????????????????????????????????????????????
????????????????????????????????????????????????????????????
????????????????????????????????????????????????????????????
????????????????????????????????????????????????????????????
????????????????????????????????????????????????????????????
?????????????????????????????????????????????????
>Sutorius_pachypus_SV0098
????????????????????????????????????????????????????????????
????????????????????????????????????????????????????????????
????????????????????????????????????????????????????????????
????????????????????????????????????????????????????????????
????????????????????????????????????????????????????????????
????????????????????????????????????????????????????????????
????????????????????????????????????????????????????????????
????????????????????????????????????????????????????????????
????????????????????????????????????????????????????????????
????????????????????????????????????????????????????????????
????????????????????????????????????????????????????????????
????????????????????????????????????????????????????????????
????????????????????????????????????????????????????????????
????????????????????????????????????????????????????????????
????????????????????????????????????????????????????????????
????????????????????????????????????????????????????????????
????????????????????????????????????????????????????????????
????????????????????????????????????????????????????????????
????????????????????????????????????????????????????????????
????????????????????????????????????????????????????????????
????????????????????????????????????????????????????????????
????????????????????????????????????????????????????????????
????????????????????????????????????????????????????????????
????????????????????????????????????????????????????????????
????????????????????????????????????????????????????????????
??????????????????????????????????CAAAAACATGATCACCGGTACCTCCC
AGGCTGATTGCGCCATCCTTATTATCGCGGCTGGTACCGGTGAGTTCGAGGCTGGTATCT
CCAAGGACGGTCAAACTCGTGAACACGCTCTTCTGGCGTTTACTCTTGGTGTGCGTCAGC
TCATCGTTGCTGTAAACAAGATGGATACGACCAAGGTTCGTGTGTATTCTCTTCGGATGA
ATGTGGTTTGATGTGCCGTC-ATAGTGGAGCGAGGACCGTTTCAACGAGATTATCAAGGA
AACTTCGACCTTCATCAAGAAAGTCGGCTACAACCCCAAGGCTGTCTCCTTCGTGCCCAT
CTCTGGTTGGCACGGCGACAACATGTTGGAAGAGTCCGCCAAGTAAGTATTAAGTCATCA
GGTTGACTTTTGGCATTCTCAAAGCGTCGATATAGCATGCCGTGGTACAAGGGGTGGACC
AAGGAGACTAAGGCTGGTGTTGTCAAGGGGAAGACCCTCCTCGACGCCATCGATGCCATC
GAACCTCCTACGCGTCCCTCCGACAAACCCCTCCGTCTTCCCCTCCAGGATGTGTACAAG
ATCGGTGGTATTGGAACGGTGCCCGTCGGTCGTGTTGAAACTTTGATGGCTTGTATCTCC
GTCGGTTCATATTCTGCTCCGGTCATCGAATTTTTGGAAGAATGGGGTCTCGAATCTCTG
GAAGAGAACGCRCATTCGTCGACGCCCTGCACAAAGGTTTTCGTGAATGGAGTCTGGATG
GGTGTGCACCGTGATCCCGCTAACCTTGTCAAGACGATCAAAAAGCTTCGCCGAAARGAC
GATATTAGCCCTGAAGTTTCTGTAGTCCGTGACATTCGCGAGAGGGAACTTCGTCTCTAC
ACTGACGCAGGGCGAGTTTGTCGACCTCTTTTCATCGTGGAAAACCAGCAGCTTGCCTTG
CAAAAGAAGCATATCAAATGGCTAAATCAGGGCTATCGTGACGATGATGGCGAAGAGTTT
AAGTGGGAGCACCTGGTGAAGACAGGGATAATAGAGCTATTGGATGCCGAGGAGGAGGAG
ACAGTAATGATCTCCATGACACCGGAGGACTTGGAGAATTCCAGGTTGCAATCGGCAGGC
ATCAATCCTCACGAGAATGATGGAGAATTCGACCCCGCAGCGCGATTAAAGGCTGGAATC
AGTGCTCATACATGGACTCATTGCGAAATYCATCCAAGTATGATTCTCGGTGTCTGCGCY
AGTATCATTCCTTTCCCCGATCACAACCAGGTACGTGCCGCGTGCTATTCCTACTGYGGA
TTGATAACGACCTGACACGTCTGTAGTCACCGCGTAACACCTACCAATC
>Sutorius_pachypus_Type_OR0411
????????????????????????????????????????????????????????????
????????????????????????????????????????????????????????????
????????????????????????????????????????????????????????????
????????????????????????????????????????????????????????????
????????????????????????????????????????????????????????????
????????????????????????????????????????????????????????????
????????????????????????????????????????????????????????????
????????????????????????????????????????????????????????????
????????????????????????????????????????????????????????????
????????????????????????????????????????????????????????????
????????????????????????????????????????????????????????????
????????????????????????????????????????????????????????????
????????????????????????????????????????????????????????????
????????????????????????????????????????????????????????????
????????????????????????????????????????????????????????????
????????????????????????????????????????????????????????????
????????????????????????????????????????????????????????????
????????????????????????????????????????????????????????????
????????????????????????????????????????????????????????????
????????????????????????????????????????????????????????????
????????????????????????????????????????????????????????????
????????????????????????????????????????????????????????????
????????????????????????????????????????????????????????????
????????????????????????????????????????????????????????????
????????????????????????????????????????????????????????????
??????????????????????????????????CAAAAACATGATCACCGGTACCTCCC
AGGCTGATTGCGCCATCCTTATTATCGCGGCTGGTACCGGTGAGTTCGAGGCTGGTATCT
CCAAGGACGGTCAAACTCGTGAACACGCTCTTCTGGCGTTTACTCTTGGTGTGCGTCAGC
TCATCGTTGCTGTAAACAAGATGGATACGACCAAGGTTCGTGTGTATTCTCTTCGGATGA
ATGTGGTTTGATGTGCCGTC-ATAGTGGAGCGAGGACCGTTTCAACGAGATTATCAAGGA
AACTTCGACCTTCATCAAGAAAGTCGGCTACAACCCCAAGGCTGTCTCCTTCGTGCCCAT
CTCTGGTTGGCACGGCGACAACATGTTGGAAGAGTCCGCCAAGTAAGTATTAAGTCATCA
GGTTGACTTTTGGCATTCTCAAAGCGTCGATATAGCATGCCGTGGTACAAGGGGTGGACC
AAGGAGACTAAGGCTGGTGTTGTCAAGGGGAAGACCCTCCTCGACGCCATCGATGCCATC
GAACCTCCTACGCGTCCCTCCGACAAACCCCTCCGTCTTCCCCTCCAGGATGTGTACAAG
ATCGGTGGTATTGGAACGGTGCCCGTCGGTCGTGTTGAAACTTTGATGGCTTGTATCTCC
GTCGGTTCATATTCTGCTCCGGTCATCGAATTTTTGGAAGAATGGGGTCTCGAATCTCTG
GAAGAGAACGCRCATTCGTCGACGCCCTGCACAAAGGTTTTCGTGAATGGAGTCTGGATG
GGTGTGCACCGTGATCCCGCTAACCTTGTCAAGACGATCAAAAAGCTTCGCCGAAARGAC
GATATTAGCCCTGAAGTTTCTGTAGTCCGTGACATTCGCGAGAGGGAACTTCGTCTCTAC
ACTGACGCAGGGCGAGTTTGTCGACCTCTTTTCATCGTGGAAAACCAGCAGCTTGCCTTG
CAAAAGAAGCATATCAAATGGCTAAATCAGGGCTATCGTGACGATGATGGCGAAGAGTTT
AAGTGGGAGCACCTGGTGAAGACAGGGATAATAGAGCTATTGGATGCCGAGGAGGAGGAG
ACAGTAATGATCTCCATGACACCGGAGGACTTGGAGAATTCCAGGTTGCAATCGGCAGGC
ATCAATCCTCACGAGAATGATGGAGAATTCGACCCCGCAGCGCGATTAAAGGCTGGAATC
AGTGCTCATACATGGACTCATTGCGAAATYCATCCAAGTATGATTCTCGGTGTCTGCGCT
AGTATCATTCCTTTCCCCGATCACAACCAGGTASGTGCCGCGTGCTATTCCTACTGTGGA
TTGATAACGACCTGACACGTCTGTAGTCACCGCGTAACACCTACCAATC
>Sutorius_pseudotylopilus_SV0401
????????????????????????????????????????????????????????????
????????????????????????????????????????????????????????????
????????????????????????????????????????????????????????????
????????????????????????????????????????????????????????????
????????????????????????????????????????????????????????????
????????????????????????????????????????????????????????????
????????????????????????????????????????????????????????????
????????????????????????????????????????????????????????????
????????????????????????????????????????????????????????????
????????????????????????????????????????????????????????????
????????????????????????????????????????????????????????????
????????????????????????????????????????????????????????????
????????????????????????????????????????????????????????????
????????????????????????????????????????????????????????????
????????????????????????????????????????????????????????????
????????????????????????????????????????????????????????????
????????????????????????????????????????????????????????????
????????????????????????????????????????????????????????????
????????????????????????????????????????????????????????????
????????????????????????????????????????????????????????????
????????????????????????????????????????????????????????????
????????????????????????????????????????????????????????????
????????????????????????????????????????????????????????????
????????????????????????????????????????????????????????????
????????????????????????????????????????????????????????????
??????????????????????????????????CAAAAACATGATCACCGGTACCTCTC
AGGCTGATTGCGCCATTCTTATTATCGCCGCTGGTACCGGTGAGTTCGAGGCTGGTATCT
CCAAGGACGGTCAAACCCGTGAACACGCTCTTCTGGCGTTCACTCTCGGTGTGCGTCAGC
TCATCGTTGCTGTAAACAAGATGGATACGACCAAGGTTCGTGTGTATTTTCTTCGGATGA
ATGCGGTTTGACGTGCCATCAATAGTGGAGCGAGGACCGTTTCAACGAAATTATCAAGGA
AACTTCGACCTTCATCAAGAAAGTCGGGTACAACCCCAAGGCCGTCTCCTTCGTGCCCAT
CTCTGGTTGGCACGGTGACAACATGCTGGAGGAGTCCGCCAAGTAAGTA-TAAGCCATCA
GGTTGATTTTTGGCATTCTCAAAGCGTCGACATAGCATGCCCTGGTACAAGGGGTGGACC
AAGGAGACCAAGGCTGGTGTCGTCAAGGGGAAGACCCTCCTCGATGCCATCGATGCCATC
GAACCTCCTACGCGTCCCTCCGACAAACCCCTCCGTCTTCCTCTCCAGGATGTGTACAAG
ATCGGTGGTATCGGAACTGTGCCCGTCGGTCGTGTTGAAACTTTAATGGCATGTATCTCC
GTCGGTTCATATTCTGCTCCAGTCATCGAGTTTTTGGAGGAATGGGGTCTCGAATCTCTG
GAAGAGAACGCGCATTCGTCGACGCCCTGCACAAAGGTTTTCGTGAATGGGGTCTGGATG
GGTGTGCACCGTGATCCCGCCAACCTTGTCAAGACRATCAAAAAACTYCGYCGAAAAGAC
GATATCAGCCCTGAAGTTTCTGTAGTCCGTGACATTCGCGAGAGGGAACTTCGTCTCTAC
ACTGAYGCAGGGCGAGTTTGTCGACCTCTTTTCATCGTGGAAAACCAGCAGCTTGCCTTG
CAGAAGAAGCATATCAAATGGCTGAATCAGGGCTATCGTGACGATGATGGCGAAGAGTTT
AAGTGGGAGCACCTGGTGAAGACAGGGATAATAGAGCTATTGGATGCTGAGGAGGAGGAG
ACAGTSATGATCTCCATGACGCCGGAAGACTTGGAGAACTCCAGGTTGCAATCGGCAGGC
ATAAATCCYCACGAGAATGATGGAGACTACGACCCCGCAGCGCGATTAAAAGCYGGAATC
AATGCTCATACATGGACTCATTGCGAAATTCATCCAAGTATGATTCTCGGCGTTTGCGCC
AGTATCATTCCATTCCCCGATCACAACCAGGTGCGTGCTGCGTGCTATCCCTACTGTGGA
TTGGTAATGACCTGACMCRTCTGTAGTCACCGCGTAACACCTACCAATC
>Sutorius_pseudotylopilus_SV0415
????????????????????????????????????????????????????????????
????????????????????????????????????????????????????????????
????????????????????????????????????????????????????????????
????????????????????????????????????????????????????????????
????????????????????????????????????????????????????????????
????????????????????????????????????????????????????????????
????????????????????????????????????????????????????????????
????????????????????????????????????????????????????????????
????????????????????????????????????????????????????????????
????????????????????????????????????????????????????????????
????????????????????????????????????????????????????????????
????????????????????????????????????????????????????????????
????????????????????????????????????????????????????????????
????????????????????????????????????????????????????????????
????????????????????????????????????????????????????????????
????????????????????????????????????????????????????????????
????????????????????????????????????????????????????????????
????????????????????????????????????????????????????????????
????????????????????????????????????????????????????????????
????????????????????????????????????????????????????????????
????????????????????????????????????????????????????????????
????????????????????????????????????????????????????????????
????????????????????????????????????????????????????????????
????????????????????????????????????????????????????????????
????????????????????????????????????????????????????????????
??????????????????????????????????CAAAAACATGATCACCGGTACCTCTC
AGGCTGATTGCGCCATTCTTATTATCGCCGCTGGTACCGGTGAGTTCGAGGCTGGTATCT
CCAAGGACGGTCAAACCCGTGAACACGCTCTTCTGGCGTTCACTCTCGGTGTGCGTCAGC
TCATCGTTGCTGTAAACAAGATGGATACGACCAAGGTTCGTGTGTATTTTCTTCGGATGA
ATGCGGTTTGACGTGCCATCAATAGTGGAGCGAGGACCGTTTCAACGAAATTATCAAGGA
AACTTCGACCTTCATCAAGAAAGTCGGGTACAACCCCAAGGCCGTCTCCTTCGTGCCCAT
CTCTGGTTGGCACGGTGACAACATGCTGGAGGAGTCCGCCAAGTAAGTA-TAAGCCATCA
GGTTGATTTTTGGCATTCTCAAAGCGTCGACATAGCATGCCCTGGTACAAGGGGTGGACC
AAGGAGACCAAGGCTGGTGTCGTCAAGGGGAAGACCCTCCTCGATGCCATCGATGCCATC
GAACCTCCTACGCGTCCCTCCGACAAACCCCTCCGTCTTCCTCTCCAGGATGTGTACAAG
ATCGGTGGTATCGGAACKGTGCCCGTCGGTCGTGTTGAAACTTTAATGGCATGTATCTCC
GTCGGTTCATATTCTGCTCCAGTCATCGAGTTTTTGGAGGAATGGGGTCTCGAATCTCTG
GAAGAGAACGCGCATTCGTCGACGCCCTGCACAAAGGTTTTCGTGAATGGGGTCTGGATG
GGTGTGCACCGTGATCCCGCCAACCTTGTCAAGACRATCAAAAAACTYCGYCGAAAAGAC
GATATCAGCCCTGAAGTTTCTGTAGTCCGTGACATTCGCGAGAGGGAACTTCGTCTCTAC
ACTGAYGCAGGGCGAGTTTGTCGACCTCTWTTCATCGTGGAAAACCAGCAGCTTGCCTTG
CAGAAGAAGCATATCAAATGGCTGAATCAGGGCTATCGTGACGATGATGGCGAAGAGTTT
AAGTGGGAGCACCTGGTGAAGACAGGGATAATAGAGCTATTGGATGCTGAGGAGGAGGAG
ACAGTSATGATCTCCATGACGCCGGAAGACTTGGAGAACTCCAGGTTGCAATCGGCAGGC
ATAAATCCYCACGAGAATGATGGAGACTACGACCCCGCAGCGCGATTAAAAGCYGGAATC
AATGCTCATACATGGACTCATTGCGAAATTCATCCAAGTATGATTCTCGGCGTTTGCGCC
AGTATCATTCCATTCCCCGATCACAACCAGGTGCGTGCTGCGTGCTATCCCTACTGTGGA
TTGGTAATGACCTGACACRTCTGTAGTCACCGCGTAACACCTACCAATC
>Sutorius_pseudotylopilus_Type_OR0378B
????????????????????????????????????????????????????????????
????????????????????????????????????????????????????????????
????????????????????????????????????????????????????????????
????????????????????????????????????????????????????????????
????????????????????????????????????????????????????????????
????????????????????????????????????????????????????????????
????????????????????????????????????????????????????????????
????????????????????????????????????????????????????????????
????????????????????????????????????????????????????????????
????????????????????????????????????????????????????????????
????????????????????????????????????????????????????????????
????????????????????????????????????????????????????????????
????????????????????????????????????????????????????????????
????????????????????????????????????????????????????????????
????????????????????????????????????????????????????????????
????????????????????????????????????????????????????????????
????????????????????????????????????????????????????????????
????????????????????????????????????????????????????????????
????????????????????????????????????????????????????????????
????????????????????????????????????????????????????????????
????????????????????????????????????????????????????????????
????????????????????????????????????????????????????????????
????????????????????????????????????????????????????????????
????????????????????????????????????????????????????????????
????????????????????????????????????????????????????????????
??????????????????????????????????CAAAAACATGATCACCGGTACCTCTC
AGGCTGATTGCGCCATTCTTATTATCGCCGCTGGTACCGGTGAGTTCGAGGCTGGTATCT
CCAAGGACGGTCAAACCCGTGAACACGCTCTTCTGGCGTTCACTCTCGGTGTGCGTCAGC
TCATCGTTGCTGTAAACAAGATGGATACGACCAAGGTTCGTGTGTATTTTCTTCGGATGA
ATGCGGTTTGACGTGCCATCAATAGTGGAGCGAGGACCGTTTCAACGAAATTATCAAGGA
AACTTCGACCTTCATCAAGAAAGTCGGGTACAACCCCAAGGCCGTCTCCTTCGTGCCCAT
CTCTGGTTGGCACGGTGACAACATGCTGGAGGAGTCCGCCAAGTAAGTA-TAAGCCATCA
GGTTGATTTTTGGCATTCTCAAAGCGTCGACATAGCATGCCCTGGTACAAGGGGTGGACC
AAGGAGACCAAGGCTGGTGTCGTCAAGGGGAAGACCCTCCTCGATGCCATCGATGCCATC
GAACCTCCTACGCGTCCCTCCGACAAACCCCTCCGTCTTCCTCTCCAGGATGTGTACAAG
ATCGGTGGTATCGGAACTGTGCCCGTCGGTCGTGTTGAAACTTTAATGGCATGTATCTCC
GTCGGTTCATATTCTGCTCCAGTCATCGAGTTTTTGGAGGAATGGGGTCTCGAATCTCTG
GAAGAGAACGCGCATTCGTCGACGCCCTGCACAAAGGTTTTCGTGAATGGGGTCTGGATG
GGTGTGCACCGTGATCCCGCCAACCTTGTCAAGACRATCAAAAAACTYCGYCGAAAAGAC
GATATCAGCCCTGAAGTTTCTGTAGTCCGTGACATTCGCGAGAGGGAACTTCGTCTCTAC
ACTGAYGCAGGGCGAGTTTGTCGACCTCTWTTCATCGTGGAAAACCAGCAGCTTGCCTTG
CAGAAGAAGCATATCAAATGGCTGAATCAGGGCTATCGTGACGATGATGGCGAAGAGTTT
AAGTGGGAGCACCTGGTGAAGACAGGGATAATAGAGCTATTGGATGCTGAGGAGGAGGAG
ACAGTSATGATCTCCATGACGCCGGAAGACTTGGAGAACTCCAGGTTGCAATCGGCAGGC
ATAAATCCYCACGAGAATGATGGAGACTACGACCCCGCAGCGCGATTAAAAGCYGGAATC
AATGCTCATACATGGACTCATTGCGAAATTCATCCAAGTATGATTCTCGGCGTTTGCGCC
AGTATCATTCCATTCCCCGATCACAACCAGGTGCGTGCTGCGTGCTATCCCTACTGTGGA
TTGGTAATGACCTGACMCRTCTGTAGTCACCGCGTAACACCTACCAATC
>Sutorius_pseudotylopilus_Wu499
GGGAAGAGCTCAAATTTTGAATCTGGCGGCGTTTTGGCCGTCCGAGTTGTAATCTAGAGA
AGCGTCTTCCGCGCTGGACCGTGTACAAGTCTCCTGGAAGGGAGCGTCATAGAGGGTGAG
AATCCCGTCTCTGACACGGACTACCAGTGCTATGTGATGCGCTCTCGACGAGTCGAGTTG
TTTGGGAATGCAGCTCAAAATGGGTGGTAAATTCCATCTAAAGCTAAATACAGGCGAGAG
ACCGATAGCGAACAAGTACCGTGAGGGAAAGATGAAAAGAACTTTGGAAAGAGAGTTAAA
CAGTACGTGAAATTGCTGAAAGGGAAACGCTTGATGTCAGTCGCGTCGGCCAGGGATCAA
CCTTGCTTGATCGCTGGGTGTACTTCCTGGTGGACGGGTCAGCATCAGTTTCGATCGGCG
TAGAAAGACTAGGGGAACGTGGCACTCCTCGGAGTGTGTTATAACCCTTGGTCATATGCG
GTGGTCGGGACTGAGGAACTCGGCACGAACCCTTCAGGCTTGTGTCTAGGATGCTGGCAT
AATGGCCTTAAGCGACC-------------------------------------------
------------------------------------------------------------
------------------------------------------------------------
------------------------------------------------------------
-----------------------------------------------------------?
????????????????????????????????????????????????????????????
????????????????????????????????????????????????????????????
????????????????????????????????????????????????????????????
????????????????????????????????????????????????????????????
????????????????????????????????????????????????????????????
????????????????????????????????????????????????????????????
????????????????????????????????????????????????????????????
????????????????????????????????????????????????????????????
????????????????????????????????????????????????????????????
????????????????????????????????????????????????????????????
????????????????????????????????????????????????????????????
????????????????????????????????????????????????????????????
????????????????????????????????????????????????????????????
????????????????????????????????????????????????????????????
????????????????????????????????????????????????????????????
????????????????????????????????????????????????????????????
????????????????????????????????????????????????????????????
????????????????????????????????????????????????????????????
????????????????????????????????????????????????????????????
????????????????????????????????????????????????????????????
????????????????????????????????????????????????????????????
????????????????????????????????????????????????????????????
????????????????????????????????????????????????????????????
????????????????????????????????????????????????????????????
????????????????????????????????????????????????????????????
????????????????????????????????????????????????????????????
????????????????????????????????????????????????????????????
????????????????????????????????????????????????????????????
????????????????????????????????????????????????????????????
????????????????????????????????????????????????????????????
????????????????????????????????????????????????????????????
????????????????????????????????????????????????????????????
????????????????????????????????????????????????????????????
?????????????????????????????????????????????????
>Sutorius_pseudotylopilus_Wu938
GGGAAGAGCTCAAATTTT-AATCTGGCGGCGTTTTGGCCGTCCGAGTTGTAATCTAGAGA
AGCGTCTTCCGCGCTGGACCGTGTACAAGTCTCCTGGAAGGGAGCGTCATAGAGGGTGAG
AATCCCGTCTCTGACACGGACCACCAGTGCTATGTGATGCGCTCTCGACGAGTCGAGTTG
TTTGGGAATGCAGCTCAAAATGGGTGGTAAATTCCATCTAAAGCTAAATACAGGCGAGAG
ACCGATAGCGAACAAGTACCGTGAGGGAAAGATGAAAAGAACTTTGGAAAGAGAGTTAAA
CAGTACGTGAAATTGCTGAAAGGGAAACGCTTGATGTCAGTCGCGTCGGCCAGGGATCAA
CCTTGCTTGATCGCTGGGTGTACTTCCTGGTGGACGGGTCAGCATCAGTTTCGATCGGCG
TAGAAAGACTAGGGGAACGTGGCACTCCTCGGAGTGTGTTATAACCCTTGGTCATATGCG
GTGGTCGGGACTGAGGAACTCGGCACGAACCCTTCAGGCTTGTGTCTAGGATGCTGGCAT
AATGGCCTTAAGCGACCCGTCTTGAAACACGGACCAAGGAGTCTAACATGCCTGCAAGTG
TTTGGGTGGAAAACCCGAGCGCGCAACGAAAGTGAAAGTTGAGACCTCTGTCGTGGAGGG
CATCGACGCCCGGACCTAAGTCTTTGACGAAGGATCTGCGGTAGAGCATGCATGTTGGGA
CCCGAAAGATGGTGAACTATGCCTGAATAGGGTGAAGCCAGAGGAAACTCTGGTGGAGGC
TCGTAGCGATTCTGACGTGCAAATCGATCGTCGAATTTGGGTATAGGGGCGAAAGACTA?
????????????????????????????????????????????????????????????
????????????????????????????????????????????????????????????
????????????????????????????????????????????????????????????
????????????????????????????????????????????????????????????
????????????????????????????????????????????????????????????
????????????????????????????????????????????????????????????
????????????????????????????????????????????????????????????
????????????????????????????????????????????????????????????
????????????????????????????????????????????????????????????
????????????????????????????????????????????????????????????
????????????????????????????????????????????????????????????
????????????????????????????????????????????????????????????
????????????????????????????????????????????????????????????
????????????????????????????????????????????????????????????
????????????????????????????????????????????????????????????
????????????????????????????????????????????????????????????
????????????????????????????????????????????????????????????
????????????????????????????????????????????????????????????
????????????????????????????????????????????????????????????
????????????????????????????????????????????????????????????
????????????????????????????????????????????????????????????
????????????????????????????????????????????????????????????
????????????????????????????????????????????????????????????
????????????????????????????????????????????????????????????
????????????????????????????????????????????????????????????
????????????????????????????????????????????????????????????
????????????????????????????????????????????????????????????
????????????????????????????????????????????????????????????
????????????????????????????????????????????????????????????
????????????????????????????????????????????????????????????
????????????????????????????????????????????????????????????
????????????????????????????????????????????????????????????
????????????????????????????????????????????????????????????
?????????????????????????????????????????????????
>Sutorius_rubinus_OR0403
????????????????????????????????????????????????????????????
????????????????????????????????????????????????????????????
????????????????????????????????????????????????????????????
????????????????????????????????????????????????????????????
????????????????????????????????????????????????????????????
????????????????????????????????????????????????????????????
????????????????????????????????????????????????????????????
????????????????????????????????????????????????????????????
????????????????????????????????????????????????????????????
????????????????????????????????????????????????????????????
????????????????????????????????????????????????????????????
????????????????????????????????????????????????????????????
????????????????????????????????????????????????????????????
????????????????????????????????????????????????????????????
????????????????????????????????????????????????????????????
????????????????????????????????????????????????????????????
????????????????????????????????????????????????????????????
????????????????????????????????????????????????????????????
????????????????????????????????????????????????????????????
????????????????????????????????????????????????????????????
????????????????????????????????????????????????????????????
????????????????????????????????????????????????????????????
????????????????????????????????????????????????????????????
????????????????????????????????????????????????????????????
????????????????????????????????????????????????????????????
??????????????????????????????????CAAAAACATGATCACCGGTACCTCCC
AGGCTGATTGCGCCATCCTTATTATCGCGGCTGGTACCGGTGAGTTCGAGGCTGGYATCT
CCAAGGACGGTCAAACTCGTGAACACGCTCTTCTGGCGTTTACTCTTGGTGTGCGTCAAC
TCATYGTTGCTGTAAACAAGATGGATACAACCAAGGTTCGTGTGTATTCTCTTCGRATGA
ATGCGATTTGATGT--CGTCAATAGTGGAGCGAGGACCGTTTCAACGAAATCATCAAGGA
AACCTCGACCTTCATCAAGAAAGTCGGCTACAACCCCAAGGCCGTCTCCTTCGTGCCCAT
CTCTGGTTGGCACGGCGACAACATGCTRGAGGAGTCCGCCAAGTAAGTATTAAGCCATCA
GGCTAACTTTTGGCATTCTCAAAGCGTCGACATAGCATGYCCTGGTACAAGGGATGGACC
AAGGAGACTAAGGCTGGTGTCGTCAAGGGGAAGACCCTCCTCGATGCCATCGATGCCATC
GAACCTCCTACGCGTCCCTCCGACAAACCACTCCGTCTTCCCCTCCAGGATGTATACAAG
ATCGGTGGTATCGGAACGGTGCCCGTCGGTCGTGTTGAAACCTTGATGGCTTGTATCTCT
GTCGGTTCATATTCTGCTCCAGTCATCGAATTTTTGGAAGAATGGGGTCTCGAATCTCTG
GAAGAGAACGCGCATTCGTCGACGCCCTGCACAAAGGTTTTCGTGAATGGGGTCTGGATG
GGTGTGCACCGTGATCCCGCCAACCTTGTCAAGACGATCAAAAAACTTCGCCGAAAAGAC
GACATTAGCCCTGAAGTTTCCGTAGTCCGTGACATTCGTGAGAGGGAACTTCGTCTCTAC
ACTGATGCAGGGCGAGTTTGTCGACCTCTTTTCATCGTGGAAAACCAGCAGCTTGCCTTG
CAAAAGAAGCATATCAAATGGTTGAATCAGGGCTATCGTGACGATGACGGCGAAGAGTTT
AAGTGGGAGCAGCTGGTGAAGACAGGGATAATAGAGCTATTGGATGCCGAGGAGGAGGAG
ACAGTAATGATTTCCATGACACCGGAGGACTTGGAGAATTCCAGGCTGCAATCGGCAGGC
ATCAATCCTCACGAAAATGATGGAGACTTCGACCCCGCAGCGCGATTAAAGGCTGGAATC
AATGCTCATACATGGACTCATTGCGAAATTCATCCAAGCATGATTCTCGGTGTCTGCGCT
AGTATCATTCCTTTCCCCGATCACAACCAGGTACGCGCCACGTGCTATTCCTCCTGTGGA
TTGATAACGACCTGACACGTCTGTAGTCACCGCGTAACACCTACCAATC
>Sutorius_rubinus_OR0409
????????????????????????????????????????????????????????????
????????????????????????????????????????????????????????????
????????????????????????????????????????????????????????????
????????????????????????????????????????????????????????????
????????????????????????????????????????????????????????????
????????????????????????????????????????????????????????????
????????????????????????????????????????????????????????????
????????????????????????????????????????????????????????????
????????????????????????????????????????????????????????????
????????????????????????????????????????????????????????????
????????????????????????????????????????????????????????????
????????????????????????????????????????????????????????????
????????????????????????????????????????????????????????????
????????????????????????????????????????????????????????????
????????????????????????????????????????????????????????????
????????????????????????????????????????????????????????????
????????????????????????????????????????????????????????????
????????????????????????????????????????????????????????????
????????????????????????????????????????????????????????????
????????????????????????????????????????????????????????????
????????????????????????????????????????????????????????????
????????????????????????????????????????????????????????????
????????????????????????????????????????????????????????????
????????????????????????????????????????????????????????????
????????????????????????????????????????????????????????????
??????????????????????????????????CAAAAACATGATCACCGGTACCTCCC
AGGCTGATTGCGCCATCCTTATTATCGCGGCTGGTACCGGTGAGTTCGAGGCTGGCATCT
CCAAGGACGGTCAAACTCGTGAACACGCTCTTCTGGCGTTTACTCTTGGTGTGCGTCAAC
TCATCGTTGCTGTAAACAAGATGGATACAACCAAGGTTCGTGTGTATTCTCTTCGGATGA
ATGCGATTTGATGT--CGTCAATAGTGGAGCGAGGACCGTTTCAACGAAATCATCAAGGA
AACCTCGACCTTCATCAAGAAAGTCGGCTACAACCCCAAGGCCGTCTCCTTCGTGCCCAT
CTCTGGTTGGCACGGCGACAACATGCTAGAGGAGTCCGCCAAGTAAGTATTAAGCCATCA
GGCYAACTTTTGGCATTCTCAAAGCGTCGACATAGCATGTCCTGGTACAAGGGATGGACC
AAGGAGACTAAGGCTGGTGTCGTCAAGGGGAAGACCCTCCTCGATGCCATCGATGCCATC
GAACCTCCTACGCGTCCCTCCGACAAACCACTCCGTCTTCCCCTCCAGGATGTATACAAG
ATCGGTGGTATCGGAACGGTGCCCGTCGGTCGTGTTGAAACCTTGATGGCTTGTATCTCT
GTCGGTTCATATTCTGCTCCGGTCATCGAATTTTTGGAAGAATGGGGTCTCGAATCTCTG
GAAGAGAACGCGCATTCGTCGACGCCCTGCACAAAGGTTTTCGTGAATGGGGTCTGGATG
GGTGTGCACCGTGATCCCGCCAACCTTGTCAAGACGATCAAAAAACTTCGCCGAAAAGAC
GACATTAGCCCTGAAGTTTCCGTAGTCCGTGACATTCGTGAGAGGGAACTTCGTCTCTAC
ACTGATGCAGGGCGAGTTTGTCGACCTCTTTTCATCGTGGAAAACCAGCAGCTTGCCTTG
CAAAAGAAGCATATCAAATGGCTGAATCAGGGCTATCGTGACGATGACGGCGAAGAGTTT
AAGTGGGAGCAGCTGGTGAAGACAGGGATAATAGAGCTATTGGATGCTGAGGAGGAGGAG
ACAGTAATGATTTCCATGACACCGGAGGACTTGGAGAATTCCAGGCTGCAATCGGCAGGC
ATCAATCCTCACGAAAATGATGGAGACTTCGACCCCGCAGCGCGATTAAAGGCTGGAATC
AATGCTCATACATGGACTCATTGCGAAATTCATCCAAGCATGATTCTCGGTGTCTGCGCT
AGTATCATTCCTTTCCCCGATCACAACCAGGTACGCGCCACGTGCTATTCCTCCTGTGGA
TTGATAACGACCTGACACGTCTGTAGTCACCGCGTAACACCTACCAATC
>Sutorius_sanguineoides_HKAS63530
-----------------------------------------CCGAGTTGTAATCTAGAGA
AGCGTTTTCCGCGCTGGACCGTGTATAAGTCTCCTGGAAGGGAGCGTCGCARAGGGTGAG
AATCCCGTCTTTGACACGGACTACCAGTGCTATGTGATGCGCTCTCGACGAGTCGAGTTG
TTTGGGAATGCAGCTCAAAATGGGTGGTAAATTCCATCTAAAGCTAAATACAGGCGAGAG
ACCGATAGCGAACAAGTACCGTGAGGGAAAGATGAAAAGAACTTTGGAAAGAGAGTTAAA
CAGTACGTGAAATTGCTGAAAGGGAAACGCTTGATGTCAGTCACGTCGGCCGGGGATCAA
CCTCGCTT-CTCGCTGGGTGTACTTCCCGGTCGACGGGTCAGCGTCAGTTTCGGTCGCCG
TACAAGGGCGAGGGGAACGTGGCACTCTTCGGGGTGTGTTATAGCCTTTCGTCGTATGCG
GTGGTGGGGACTGAGGAACTCAGCACGGCTTC----GGTCTGTGCTTAGGATGCTGGCAT
AATGGCCTTAAGCGACCCGTCTTGAAACACGGACCAAGGAGTCTAACATGCCTGCGAGTG
TTCGGGTGATAAACCCGAGCGCGTAATGAAAGTGAAAGTTGAGACCTCTGTCGTGGAGGG
CATCGACGCCCGGACCTGAGTCTTTGACGACGGATCTGCGGTAGAGCATGCATGTTGGGA
CCCGAAAGATGGTGAACTATGCCTGAATAGGGTGAAGCCAGAGGAAACTCTGGTGGAGGC
TCGTAGCGATTCTGACGTGCAAATCGATCGTCGAATTTGGGTATAGGGGCGAAAGACTA?
????????????????????????????????????????????????????????????
????????????????????????????????????????????????????????????
????????????????????????????????????????????????????????????
????????????????????????????????????????????????????????????
????????????????????????????????????????????????????????????
????????????????????????????????????????????????????????????
????????????????????????????????????????????????????????????
????????????????????????????????????????????????????????????
????????????????????????????????????????????????????????????
????????????????????????????????????????????????????????????
????????????????????????????????????????????????????????????
??????????????????????????????????CAAAAACATGATCACCGGTACCTCTC
AGGCTGACTGTGCCGTCCTCATTATCGCCGGTGGTACCGGTGAGTTCGAGGCTGGTATCT
CCAAGGACGGTCAGACCCGTGAACACGCTCTTCTGGCGTTCACCCTTGGTGTGCGCCAGC
TCATCGTCGCTGTAAACAAGATGGACACGACCAAGGTGTGTGTACATCCTCTTTAGATGA
TTGTGGTTTGATGTGTCGCCGATAGTGGAGCGAGGACCGCTTCAACGAAATCATCAAGGA
AACTTCGACCTTCATTAAGAAGGTCGGCTACAACCCCAAGGCCGTCGCTTTCGTGCCCAT
TTCTGGCTGGCATGGTGACAACATGCTGGAGGAGTCCCCCAAGTAAGCATTATGTTATCA
GATTGACCTCTAGCATTCTCAAAGCGCCGACATAGCATGCCCTGGTACAAGGGCTGGACC
AAGGAGACCAAGGGTGGTGTTGTCAAGGGAAAGACCCTCCTTGATGCCATCGATGCCATC
GAACCTCCTGTTCGTCCCTCCGACAAACCCCTTCGCCTTCCTCTCCAGGATGTCTACAAG
ATCGGTGGTATCGGAACAGTGCCCGTCGGTCGTGTTGAAACT??????????????????
????????????????????????????????????????????????????????????
????????????????????????????????????????????????????????????
????????????????????????????????????????????????????????????
????????????????????????????????????????????????????????????
????????????????????????????????????????????????????????????
????????????????????????????????????????????????????????????
????????????????????????????????????????????????????????????
????????????????????????????????????????????????????????????
????????????????????????????????????????????????????????????
????????????????????????????????????????????????????????????
????????????????????????????????????????????????????????????
?????????????????????????????????????????????????
>Sutorius_sanguineoides_HKAS74733_holotype
GGGAAGAGCTCAAATTTTGAATCTGGCGGTCTTCGG-CCGTCCGAGTTGTAATCTAGAGA
AGCGTTTTCCGCGCTGGACCGTGTATAAGTCTCCTGGAAGGGAGCGTCGCAGAGGGTGAG
AATCCCGTCTTTGACACGGACTACCAGTGCTATGTGATGCGCTCTCGACGAGTCGAGTTG
TTTGGGAATGCAGCTCAAAATGGGTGGTAAATTCCATCTAAAGCTAAATACAGGCGAGAG
ACCGATAGCGAACAAGTACCGTGAGGGAAAGATGAAAAGAACTTTGGAAAGAGAGTTAAA
CAGTACGTGAAATTGCTGAAAGGGAAACGCTTGATGTCAGTCACGTCGGCCGGGGATCAA
CCTCGCTT-CTCGCTGGGTGTACTTCCCGGTCGACGGGTCAGCGTCAGTTTCGGTCGCCG
TACAAGGGCGAGGGGAACGTGGCACTCTTCGGGGTGTGTTATAGCCTTTCGTCGTATGCG
GTGGTGGGGACTGAGGAACTCAGCACGGCTTC----GGTCTGTGCTTAGGATGCTGGCAT
AATGGCCTTAAGCGACCCGTCTTGAAACACGGACCAAGGAGTCTAACATGCCTGCGAGTG
TTCGGGTGATAAACCCGAGCGCGTAATGAAAGTGAAAGTTGAGACCTCTGTCGTGGAGGG
CATCGACGCCCGGACCTGAGTCTTTGACGACGGATCTGCGGTAGAGCATGCATGTTGGGA
CCCGAAAGATGGTGAACTATGCCTGAATAGGGTGAAGCCAGAGGAAACTCTGGTGGAGGC
TCGTAGCGATTCTGACGTGCAAATCGATCGTCGAATTTGGGTATAGGGGCGAAAGACTA?
????????????????????????????????????????????????????????????
????????????????????????????????????????????????????????????
????????????????????????????????????????????????????????????
????????????????????????????????????????????????????????????
????????????????????????????????????????????????????????????
????????????????????????????????????????????????????????????
????????????????????????????????????????????????????????????
????????????????????????????????????????????????????????????
????????????????????????????????????????????????????????????
????????????????????????????????????????????????????????????
????????????????????????????????????????????????????????????
??????????????????????????????????CAAAAACATGATCACCGGTACCTCTC
AGGCTGACTGTGCCGTCCTCATTATCGCCGGTGGTACCGGTGAGTTCGAGGCTGGTATCT
CCAAGGACGGTCAGACCCGTGAACACGCTCTTCTGGCGTTCACCCTTGGTGTGCGCCAGC
TCATCGTCGCTGTAAACAAGATGGACACGACCAAGGTGTGTGTACATCCTCTTTAGATGA
TTGTGGTTTGATGTGTCGCCGATAGTGGAGCGAGGACCGCTTCAACGAAATCATCAAGGA
AACTTCGACCTTCATTAAGAAGGTCGGCTACAACCCCAAGGCCGTCGCTTTCGTGCCCAT
TTCTGGCTGGCATGGTGACAACATGCTGGAGGAGTCCCCCAAGTAAGCATTATGTTATCA
GATTGACCTCTAGCATTCTCAAAGCGCCGACATAGCATGCCCTGGTACAAGGGCTGGACC
AAGGAGACCAAGGGTGGTGTTGTCAAGGGAAAGACCCTCCTTGATGCCATCGATGCCATC
GAACCTCCTGTTCGTCCCTCCGACAAACCCCTTCGCCTTCCTCTCCAGGATGTCTACAAG
ATCGGTGGTATCGGAACAGTGCCCGTCGGTCGTGTTGAAACT------------------
------------------------------------------TGGGGTCTCGAATCTCTG
GAAGAGAATGCACATTCGTCGACGCCCTGCACAAAGGTTTTCGTGAACGGTGTGTGGATG
GGCGTTCATCGTGATCCTGCCAACCTTGTCAAGACGATCAAAAAACTTCGCCGAAAAGAT
GACATTAGTCCTGAAGTTTCTGTAGTCCGTGATATTCGTGAGAGGGAACTTCGGCTCTAC
ACTGACGCAGGGCGAGTTTGTCGACCTCTCTTCATTGTCGAAAATCAGCAGCTTGCTCTG
CAGAAGAAACATATCAAATGGCTAAATCAGGGCTACCGCGATGATGATGTCGAAGAGTTC
AAGTGGGAGCAGCTGGTGAAGACAGGGATAATTGAGCTATTGGATGCCGAGGAGGAGGAA
ACCGTAATGATTTCCATGACCCCGGAAGACTTGGAGAATTCCAGGTTACAATCGGCAGGC
ATCAACCCACACGAGAATGATGGAGACTTTGACCCCGCAGCGCGACTAAAGGCTGGAATC
AATGCCCATACATGGACTCATTGCGAGATTCATCCTAGTATGATTCTTGGTGTCTGTGCC
AGTATTATTCCTTTCCCCGATCACAACCAGGTGCGTACCGC-------TTCGACTGTGGA
TTGATAATGGCCTTACCCCTCTGCAGTCACCGCGTAATACCTACCAATC
>Sutorius_sanguineus_HKAS80823_holotype
GGGAAGAGCTCAAATTTTGAATCTGGCGGTCTTCGG-CCGTCCGAGTTGTAATCTAGAGA
AGCGTTTTACGCGCCGGACCGTGTATAAGTCTCCTGGAAGGGAGCGTCGTAGAGGGTGAG
AATCCCGTCTTTGACACGGACTACCGGTGCTATGTGATGCGCTCTCGACGAGTCGAGTTG
TTTGGGAATGCAGCTCAAAATGGGTGGTAAATTCCATCTAAAGCTAAATACAGGCGAGAG
ACCGATAGCGAACAAGTACCGTGAGGGAAAGATGAAAAGAACTTTGGAAAGAGAGTTAAA
CAGTACGTGAAATTGCTGAAAGGGAAACGCTTGATGTCAGTCGCGTCGGCCAGGGATCAA
CCTTGCTT-TTCGCTGGGTGTACTTCCCGGTCGACGGGTCAGCATCAGTTTCGGTCGCCG
TACAAGGGCGAGGGGAACGTGGCACTCTTCGGGGTGTGTTATAGCCTTTCGTCGTATGCG
GTGGTTGGGACTGAGGAACTCAGCACGGCTTC----GGTCTGTGCTTAGGATGCTGGCAT
AATGGCCTTAAGCGACCCGTCTTGAAACACGGACCAAGGAGTCTAACATGCCTGCGAGTG
TTTGGGTGATAAACTCGAGCGCGTAATGAAAGTGAAAGTTGAGACCTCTGTCGTGGAGGG
CATCGACGCCCGGACCTGAGTCTTTGACGACGGATCTGCGGTAGAGCATGCATGTTGGGA
CCCGAAAGATGGTGAACTATGCCTGAATAGGGTGAAGCCAGAGGAAACTCTGGTGGAGGC
TCGTAGCG---------------------------------------------------?
????????????????????????????????????????????????????????????
????????????????????????????????????????????????????????????
????????????????????????????????????????????????????????????
????????????????????????????????????????????????????????????
????????????????????????????????????????????????????????????
????????????????????????????????????????????????????????????
????????????????????????????????????????????????????????????
????????????????????????????????????????????????????????????
????????????????????????????????????????????????????????????
????????????????????????????????????????????????????????????
????????????????????????????????????????????????????????????
??????????????????????????????????CAAAAACATGATCACCGGTACCTCCC
AGGCTGACTGTGCCGTCCTCATTATCGCCGGTGGTACCGGTGAGTTCGAGGCTGGTATCT
CCAAGGACGGTCAGACCCGTGAACACGCTCTTCTGGCGTTCACCCTTGGTGTGCGTCAGC
TCATCGTCGCTGTAAACAAGATGGACACGACCAAGGTGTGTGTACATTCCCTTTAGATGA
ATGTGTTCTGATGTGTCGCCAATAGTGGAGCGAGGACCGCTTCAACGAAATCATCAAGGA
AACCTCGACCTTCATTAAGAAGGTCGGCTACAACCCCAAGGCCGTCGCTTTCGTGCCCAT
CTCTGGCTGGCATGGTGACAACATGCTGGAGGAGTCCCCCAAGTAAGCATTATGTTACCA
AATTGACCTTTAGCATTCTCAAAGGGCCGACATAGCATGCCCTGGTTCAAGGGTTGGACC
AAGGAGACCAAGAGTGGTGTCGTCAAGGGAAAGACCCTCCTTGATGCCATCGATGCCATC
GAGCCTCCTGTTCGTCCCTCCGACAAACCCCTTCGTCTTCCTCTCCAGGATGTCTACAAG
ATCGGTGGTATCGGAACAGTGCCCGTCGGTCGTGTTGAAACT------------------
------------------------------------------------------------
------------------------------------------------------TGGATG
GGCGTCCATCGTGATCCCGCCAACCTTGTCAAGACGATCAAAAAACTTCGCCGAAAAGAT
GACATTAGTCCTGAAGTTTCTGTAGTCCGCGACATTCGTGAGAGGGAACTTCGTCTCTAC
ACTGATGCTGGGCGAGTTTGTCGACCTCTCTTCATTGTCGAAAATCAGCAGCTTGCCCTG
CAGAAGAAGCATATCAAATGGCTTAATCAGGGCTACCGCGATGATGATGGCGAAGAGTTC
AAGTGGGAGCAGCTGGTGAAGACAGGGATAATTGAGCTATTGGATGCCGAGGAGGAGGAA
ACAGTAATGATTTCCATGACGCCGGACGATTTGGAGAATTCCAGGTTACAATCGGCAGGC
ATCAACCCACATGAGAATGATGGAGACTATGACCCCGCAGCGCGACTAAAGGCTGGAATC
AATGCTCATACATGGACTCACTGCGAGATTCATCCTAGTATGATTCTTGGTGTCTGTGCC
AGTATCATTCCTTTCCCCGATCACAACC--------------------------------
-------------------------------------------------
>Sutorius_sanguineus_HKAS90211
GGGAAGAGCTCAAATTTTGAATCTGGCGGTCTTTGG-CCGTCCGAGTTGTAATCTAGAGA
AGTGTTTTACGCGCCGGACCGTGTATAAGTCTCCTGGAAGGGAGCGTCGTAGAGGGTGAG
AATCCCGTCTTTGACACGGACTACCGGTGCTATGTGATGCGCTCTCGACGAGTCGAGTTG
TTTGGGAATGCAGCTCAAAATGGGTGGTAAATTCCATCTAAAGCTAAATACAGGCGAGAG
ACCGATAGCGAACAAGTACCGTGAGGGAAAGATGAAAAGAACTTTGGAAAGAGAGTTAAA
CAGTACGTGAAATTGCTGAAAGGGAAACGCTTGATGTCAGTCGCGTCGGCCAGGGATCAA
CCTTGCTT-TTCGCTGGGTGTACTTCCCGGTCGACGGGTCAGCATCAGTTTCGGTCGCCG
TACAAGGGCGAGGGGAACGTGGCACTCTTCGGGGTGTGTTATAGCCTTTCGTCGTATGCG
GTGGTTGGGACTGAGGAACTCAGCACGGCTTC----GGTCTGTGCTTAGGATGCTGGCAT
AATGGCCTTAAGCGACCCGTCTTGAAACACGGACCAAGGAGTCTAACATGCCTGCGAGTG
TTTGGGTGATAAACTCGAGCGCGTAATGAAAGTGAAAGTTGAGACCTCTGTCGTGGAGGG
CATCGACGCCCGGACCTGAGTCTTTGACGACGGATCTGCGGTAGAGCATGCATGTTGGGA
CCCGAAAGATGGTGAACTATGCCTGAATAGGGTGAAGCCAGAGGAAACTCTGGTGGAGGC
TCGTAGCGATTCTGACGTGCAAA------------------------------------?
????????????????????????????????????????????????????????????
????????????????????????????????????????????????????????????
????????????????????????????????????????????????????????????
????????????????????????????????????????????????????????????
????????????????????????????????????????????????????????????
????????????????????????????????????????????????????????????
????????????????????????????????????????????????????????????
????????????????????????????????????????????????????????????
????????????????????????????????????????????????????????????
????????????????????????????????????????????????????????????
????????????????????????????????????????????????????????????
??????????????????????????????????CAAAAACATGATCACCGGTACCTCCC
AGGCTGACTGTGCCGTCCTCATTATCGCCGGTGGTACCGGTGAGTTCGAGGCTGGTATCT
CCAAGGACGGTCAGACCCGTGAACACGCTCTTCTGGCGTTCACCCTTGGTGTGCGTCAGC
TCATCGTCGCTGTAAACAAGATGGACACGACCAAGGTGTGTGTACATTCCCTTTAGATGA
ATGTGTTCTGATGTGTCGCCAATAGTGGAGCGAGGACCGCTTCAACGAAATCATCAAGGA
AACCTCGACCTTCATTAAGAAGGTCGGCTACAACCCCAAGGCCGTCGCTTTCGTGCCCAT
CTCTGGCTGGCATGGTGACAACATGCTGGAGGAGTCCCCCAAGTAAGCATTATGTTACCA
AATTGACCTCCAGCATTCTCAAAGCGCCGACATAGCATGCCCTGGTTCAAGGGTTGGACC
AAGGAGACCAAGAGTGGTGTCGTCAAGGGAAAGACCCTCCTTGATGCCATCGATGCCATC
GAGCCTCCTGTTCGTCCCTCCGACAAACCCCTTCGTCTTCCTCTCCAGGATGTCTACAAG
ATCGGTGGTATCGGAACAGTGCCCGTCGGTCGTGTTGAAACT------------------
---GGTTCATATTCTGCTCCAGTCATCGAATTCTTGGAAGAATGGGGTCTCGAATCTCTG
GAAGAGAATGCACATTCGTCGACGCCCTGCACAAAGGTTTTCGTGAACGGTGTCTGGATG
GGCGTCCATCGTGATCCCGCCAACCTTGTCAAGACGATCAAAAAACTTCGCCGAAAAGAT
GACATTAGTCCTGAAGTTTCTGTAGTCCGCGACATTCGTGAGAGGGAACTTCGTCTCTAC
ACTGATGCTGGGCGAGTTTGTCGACCTCTCTTCATTGTCGAAAATCAGCAGCTTGCCCTG
CAGAAGAAGCATATCAAATGGCTTAATCAGGGCTACCGCGATGATGATGGCGAAGAGTTC
AAGTGGGAGCAGCTGGTGAAGACAGGGATAATTGAGCTATTGGATGCCGAGGAGGAGGAA
ACAGTAATGATTTCCATGACGCCGGACGATTTGGAGAATTCCAGGTTACAATCGGCAGGC
ATCAACCCACATGAGAATGATGGAGACTATGACCCCGCAGCGCGACTAAAGGCTGGAATC
AATGCTCATACATGGACTCACTGCGAGATTCATCCTAGTATGATTCTTGGTGTCTGTGCC
AGTATCATTCCTTTCCCCGATCACAACCAGGTGCGTATCAC-------TTCGACCGTGGA
TTGATAATAGCCTTACACCTCTGCAGTCACCGCGTAACACCTACCAATC
>Sutorius_subrufus_N_K_Zeng3043
GGGAAGAGCTCAAATTTTGAATCTGGCAGCATTTTGGCCGTCCGAGTTGTAATCTAGAGA
AGTGTCTTCCGTGCTGGACCGTGTACAAGTCTCCTGGAAGGGAGCATCATAGAGGGTGAG
AATCCCGTCTCTGACACGGACTACCAGTGCCATGTGATGCGCTCTCGACGAGTCGAGTTG
TTTGGGAATGCAGCTCAAAATGGGTGGTAAATTCCATCTAAAGCTAAATACAGGCGAGAG
ACCGATAGCGAACAAGTACCGTGAGGGAAAGATGAAAAGAACTTTGGAAAGAGAGTTAAA
CAGTACGTGAAATTGCTGAAAGGGAAACGCTTGATGTCAGTCACGTCGGCCAGGGATCAA
CCTTGCTTGTTGGCTGGGTGTACTTCCTGGTGGACGGGTCAGCATCAGTTTCGATCAGCG
TAGAAAGACTAGGGGAACGTGGCACTCCTCGGAGTGTGTTATAGCCCTTGGTCATATGTG
GTGGTCGGGACTGAGGAACTCGGCACGGTCCCTTCAGGTTTGTGTCTAGGATGCTGGCAT
AATGGCCTTAAGCGACCCGTCTTGAAACACGGACCAAGGAGTCTAACATGCCTGCAAGTG
TTTGGGTGGAAAACCCGAGCGCGCAATGAAAGTGAAAGTTGAGACCTCTGTCGCGGAGGG
CATCGACGCCCGGACCCAAGTCTTTGACGAAGGATCTGCGGTAGAGCATGCATGTTGGGA
CCCGAAAGATGGTGAACTATGCCTGAATAGGGTGAAGCCAGAGGAAACTCTGGTGGAG-C
TCGTA-------------------------------------------------------
------------------------------------------------------------
------------------------------------------------------------
------------------------------------------------------------
--------------------------------------TCCGGCGGATGGCGGTCGAGAT
AATTAAAACAATACAACTTTCAGCAATGGATCTCTTGGCTCTCGCATCGATGAAGAACGC
AGCGAATTGCGATAAGTAATGTGAATTGCAGATTTTCAGTGAATCATCGAATCTTTGAAC
GCACCTTGCGCTCCTTGGTATTCCGAGGAGCATGCCTGTTTGAGTGTCATTAAATTCTCA
ACCATGATA-ATTTAAATCATGGCTTGGAGTTTGGGGGTTGCTGGCAGCTCGTAGCTTTC
AGCTCTTCCGAAATACATTAGCGAAAAGGGGGAATGAGTCCCTTGGACGTGCACGGCCTT
TGACGTGATAATGATCGTTGTGGGCTGGAGTGTCTCGACAGGACCCCCCTAGACCTGATC
TAATCACAATCAATTTGGTGTGGTCTAGCTATTAGTGGGTCTTGAGGAACGAACGTCTTG
GGGCACCGAGTTGGCCTAGCTAATAGTC--------------------------------
------------------------------------------------------------
------------------------------------------------------------
-----------------AAGATGGACACTACCAAGGTTCGTG-GCATTCTCTTCAGATGA
ATGTGGTTTAATATGTCGTCAATAGTGGAGCGAGGACCGTTTCAACGAAATTATCAAGGA
AACCTCGACCTTCATCAAGAAAGTCGGCTACAACCCCAAGGCCGTCTCCTTCGTGCCCAT
CTCTGGTTGGCACGGTGACAACATGCTGGAGGAGTCCGCCAAGTAAGTATTAAGCCATCA
GGTTGACTTTTGGCATTCTCAAAGCGTCGATATAGTATGCCGTGGTACAAGGGGTGGACC
AAGGAGACCAAGGCTGGTGTCGTCAAGGGGAAGACCCTTCTCGATGCCATCGATGCCATC
GAACCTCCTGTTCGTCCCTCCGCCAAACCC------------------------------
------------------------------------------TTGATGGCTTGTATCTCC
GTCGGTTCATATTCTGCTCCAGTCATCGAGTTTTTGGAGGAATGGGGTCTCGAATCTCTG
GAAGAGAACGCGCATTCGTCGACGCCCTGCACAAAGGTTTTCGTGAATGGGGTCTGGATG
GGTGTGCACCGTGATCCCGCCAACCTTGTCAAGACGATCAAAAAACTTCGCCGAAAAGAC
GATATTAGCCCTGAAGTTTCTGTAGTCCGTGATATTCGCGAGAGGGAACTTCGTCTCTAC
ACTGATGCAGGACGGGTTTGTCGACCTCTTTTCATCGTGGAAAACCAGCAGCTTGCCTTG
CAGAAGAAGCACATCAAATGGCTGAATCAGGGCTATCGTGACGATGATGGCGAAGAGTTT
AAGTGGGAGCACCTGGTGAAGACAGGGATAATAGAGCTATTGGATGCTGAGGAGGAGGAG
ACAGTAATGATCTCCATGACGCCGGAGGACTTGGAGAACTCCAGGTTGCAATCGGCAGGC
ATAAATCCTCACGAGAATGATGGAGACTT-------------------------------
------------------------------------------------------------
------------------------------------------------------------
-------------------------------------------------
>Sutorius_subrufus_N_K_Zeng3045
GGGAAGAGCTCAAATTTTGAATCTGGCAGCATTTTGGCCGTCCGAGTTGTAATCTAGAGA
AGTGTCTTCCGTGCTGGACCGTGTACAAGTCTCCTGGAAGGGAGCATCATAGAGGGTGAG
AATCCCGTCTCTGACACGGACTACCAGTGCCATGTGATGCGCTCTCGACGAGTCGAGTTG
TTTGGGAATGCAGCTCAAAATGGGTGGTAAATTCCATCTAAAGCTAAATACAGGCGAGAG
ACCGATAGCGAACAAGTACCGTGAGGGAAAGATGAAAAGAACTTTGGAAAGAGAGTTAAA
CAGTACGTGAAATTGCTGAAAGGGAAACGCTTGATGTCAGTCACGTCGGCCAGGGATCAA
CCTTGCTTGTTGGCTGGGTGTACTTCCTGGTGGACGGGTCAGCATCAGTTTCGATCAGCG
TAGAAAGACTAGGGGAACGTGGCACTCCTCGGAGTGTGTTATAGCCCTTGGTCATATGTG
GTGGTCGGGACTGAGGAACTCGGCACGGTCCCTTCAGGTTTGTGTCTAGGATGCTGGCAT
AATGGCCTTAAGCGACCCGTCTTGAAACACGGACCAAGGAGTCTAACATGCCTGCAAGTG
TTTGGGTGGAAAACCCGAGCGCGCAATGAAAGTGAAAGTTGAGACCTCTGTCGCGGAGGG
CATCGACGCCCGGACCCAAGTCTTTGACGAAGGATCTGCGGTAGAGCATGCATGTTGGGA
CCCGAAAGATGGTGAACTATGCCTGAATAGGGTGAAGCCAGAGGAAACTCTGGTGGAGGC
TCGTA-------------------------------------------------------
---------------------------------------------GTAGAGACTGTCGCT
GGCTTCTGCAATGTGCACGTCTTGTTCTTTGTCGACCTTTCCTTACTTCTCTTGTTCACA
A--CACACCTGTGCACCTTTGGTAGGTCCTCGCAAGAGGATCTATGTATTTCTAAACCAC
GCTTGTCGTATGTCCAGAATGTACATTCGAGAACGTCGTCCGGCGGATGGCGGTCGAGAT
AATTAAAACAATACAACTTTCAGCAATGGATCTCTTGGCTCTCGCATCGATGAAGAACGC
AGCGAATTGCGATAAGTAATGTGAATTGCAGATTTTCAGTGAATCATCGAATCTTTGAAC
GCACCTTGCGCTCCTTGGTATTCCGAGGAGCATGCCTGTTTGAGTGTCATTAAATTCTCA
ACCATGATA-ATTTAAATCATGGCTTGGAGTTTGGGGGTTGCTGGCAGCTCGTAGCTTTC
AGCTCTTCCGAAATACATTAGCGAAAAGGGGGAATGAGTCCCTTGGACGTGCACGGCCTT
TGACGTGATAATGATCGTTGTGGGCTGGAGTGTCTCGACAGGACCCCCCTAGACCTGATC
TAATCACAATCAATTTGGTGTGGTCTAGCTATTAGTGGGTCTTGAGGAACGAACGTCTTG
GGGCACCGAGTTGGCCTAGCTAATAGTCGGCTAC--------------------------
------------------------------------------------------------
------------------------------------------------------------
----------------CAAGATGGACACTACCAAGGTTCGTG-GCATTCTCTTCAGATGA
ATGTGGTTTAATATGTCGTCAATAGTGGAGCGAGGACCGTTTCAACGAAATTATCAAGGA
AACCTCGACCTTCATCAAGAAAGTCGGCTACAACCCCAAGGCCGTCTCCTTCGTGCCCAT
CTCTGGTTGGCACGGTGACAACATGCTGGAGGAGTCCGCCAAGTAAGTATTAAGCCATCA
GGTTGACTTTTGGCATTCTCAAAGCGTCGATATAGTATGCCGTGGTACAAGGGGTGGACC
AAGGAGACCAAGGCTGGTGTCGTCAAGGGGAAGACCCTTCTCGATGCCATCGATGCCATC
GAACCTCCTGTTCGTCCCTCCGCCAAACCCCTCCGTCTTCCTCTCCAAGATGTGTAC---
------------------------------------------TTGATGGCTTGTATCTCC
GTCGGTTCATATTCTGCTCCAGTCATCGAGTTTTTGGAGGAATGGGGTCTCGAATCTCTG
GAAGAGAACGCGCATTCGTCGACGCCCTGCACAAAGGTTTTCGTGAATGGGGTCTGGATG
GGTGTGCACCGTGATCCCGCCAACCTTGTCAAGACGATCAAAAAACTTCGCCGAAAAGAC
GATATTAGCCCTGAAGTTTCTGTAGTCCGTGATATTCGCGAGAGGGAACTTCGTCTCTAC
ACTGATGCAGGACGGGTTTGTCGACCTCTTTTCATCGTGGAAAACCAGCAGCTTGCCTTG
CAGAAGAAGCACATCAAATGGCTGAATCAGGGCTATCGTGACGATGATGGCGAAGAGTTT
AAGTGGGAGCACCTGGTGAAGACAGGGATAATAGAGCTATTGGATGCTGAGGAGGAGGAG
ACAGTAATGATCTCCATGACGCCGGAGGACTTGGAGAACTCCAGGTTGCAATCGGCAGGC
ATAAATCCTCACGAGAATGATGGAGACTTCGACCCCGCAGCACGATTAAAAGCTGGAATC
AATGCTCATACATGGACTCACTGCGAAATTCATCCAAGTATGATTCTCGGTGTCTGTGCT
AGTATCATTCCTTTCCCCGATCACAACCAGGTATGTGCTGCGTGCTATCCCTACTGCGGA
TTGACAACGACCTGACACGTCTGTAGTCACCGCGTAATACTTATCAATC
>Sutorius_ubonensis_SV0203
????????????????????????????????????????????????????????????
????????????????????????????????????????????????????????????
????????????????????????????????????????????????????????????
????????????????????????????????????????????????????????????
????????????????????????????????????????????????????????????
????????????????????????????????????????????????????????????
????????????????????????????????????????????????????????????
????????????????????????????????????????????????????????????
????????????????????????????????????????????????????????????
????????????????????????????????????????????????????????????
????????????????????????????????????????????????????????????
????????????????????????????????????????????????????????????
????????????????????????????????????????????????????????????
????????????????????????????????????????????????????????????
????????????????????????????????????????????????????????????
????????????????????????????????????????????????????????????
????????????????????????????????????????????????????????????
????????????????????????????????????????????????????????????
????????????????????????????????????????????????????????????
????????????????????????????????????????????????????????????
????????????????????????????????????????????????????????????
????????????????????????????????????????????????????????????
????????????????????????????????????????????????????????????
????????????????????????????????????????????????????????????
????????????????????????????????????????????????????????????
??????????????????????????????????CAAAAACATGATCACCGGTACCTCTC
AGGCTGATTGCGCCATCCTTATTATCGCCGCTGGTACCGGTGAGTTCGAGGCTGGTATCT
CCAAGGACGGTCAAACCCGTGAACACGCTCTTCTGGCGTTCACTCTTGGTGTACGTCAGC
TCATCGTTGCYGTAAACAAGATGGATACAACCAAGGTTAGTGTGCGCTCTCTTTGGACGA
ATGTGGTTTGATATGTCGCCAATAGTGGAGCGAGGACCGTTTCAACGAAATTATCAAGGA
AACCTCGACCTTCATCAAGAAAGTCGGCTACAACCCCAAGGCCGTCTCTTTTGTACCCAT
CTCTGGTTGGCACGGTGACAACATGCTGGAGGAGTCCGCCAAGTAAGTATTAAGCTACCA
GGTTGACTTTTGGCATTCTCAGAGCGTCGATACAGCATGCCCTGGTACAAAGGGTGGACC
AAGGAGACCAAGGGTGGTGTCATCAAGGGGAAGACCCTCCTCGATGCCATCGATGCCATC
GAACCTCCCACGCGTCCCTCCGACAAACCCCTCCGTCTTCCTCTCCAAGATGTGTACAAG
ATCGGTGGTATCGGAACGGTGCCCGTCGGTCGTGTTGAAACCTTGATGGCTTGTATCTCC
GTCGGTTCATATTCTGCTCCAGTCATCGAATTTTTGGAGGAATGGGGTCTCGAGTCTCTG
GAAGAGAACGCGCATTCGTCGACGCCCTGCACAAAGGTCTTCGTGAATGGGGTCTGGATG
GGTGTACACCGTGATCCTGCCAACCTTGTCAAGACGATCAAAAAGCTTCGCCGAAAAGAC
GATATTAGCCCTGAAGTTTCTGTGGTCCGTGACATTCGCGAGAGGGAACTTCGTCTCTAC
ACTGATGCAGGGCGAGTTTGTCGACCTCTTTTCATCGTGGAAAACCAGCAGCTCGCCTTG
CAGAAGAAGCATATCAAATGGCTGAATCAGGGCTATCGTGACGATGATGGCGAAGAGTTT
AAGTGGGAGCACCTTGTGAAGACAGGGATAATAGAGCTATTGGACGCTGAGGAGGAGGAG
ACAGTAATGATCTCCATGACGCCAGAGGACTTGGAGAACTCCAGGTTGCAATCAGCAGGC
ATAAATCCTCACGAGAATGATGGGGACTTCGATCCTGCAGCACGATTAAAAGCTGGAATC
AATGCTCATACATGGACGCATTGCGAAATCCATCCAAGTATGATTCTCGGTGTCTGCGCT
AGTATCATTCCTTTCCCCGATCACAACCAGGTACGTGCTGCGTGCCATCTCTACTGTGGA
TTAACAGCGACCTAACATGTCTGTAGTCACCGCGTAACACCTATCAATC
>Sutorius_ubonensis_Type_SV0032
????????????????????????????????????????????????????????????
????????????????????????????????????????????????????????????
????????????????????????????????????????????????????????????
????????????????????????????????????????????????????????????
????????????????????????????????????????????????????????????
????????????????????????????????????????????????????????????
????????????????????????????????????????????????????????????
????????????????????????????????????????????????????????????
????????????????????????????????????????????????????????????
????????????????????????????????????????????????????????????
????????????????????????????????????????????????????????????
????????????????????????????????????????????????????????????
????????????????????????????????????????????????????????????
????????????????????????????????????????????????????????????
????????????????????????????????????????????????????????????
????????????????????????????????????????????????????????????
????????????????????????????????????????????????????????????
????????????????????????????????????????????????????????????
????????????????????????????????????????????????????????????
????????????????????????????????????????????????????????????
????????????????????????????????????????????????????????????
????????????????????????????????????????????????????????????
????????????????????????????????????????????????????????????
????????????????????????????????????????????????????????????
????????????????????????????????????????????????????????????
??????????????????????????????????CAAAAACATGATCACCGGTACCTCTC
AGGCTGATTGCGCCATCCTTATTATCGCCGCTGGTACCGGTGAGTTCGAGGCTGGTATCT
CCAAGGACGGTCAAACCCGTGAACACGCTCTTCTGGCGTTCACTCTTGGTGTACGTCAGC
TCATCGTTGCCGTAAACAAGATGGATACAACCAAGGTTAGTGTGCGCTCTCTTTGGACGA
ATGTGGTTTGATATGTCGCCAATAGTGGAGCGAGGACCGTTTCAACGAAATTATCAAGGA
AACCTCGACCTTCATCAAGAAAGTCGGCTACAACCCCAAGGCCGTCTCTTTTGTACCCAT
CTCTGGTTGGCACGGTGACAACATGCTGGAGGAGTCCGCCAAGTAAGTATTAAGCTACCA
GGTTGACTTTTGGCATTCTCAGAGCGTCGATACAGCATGCCCTGGTACAAAGGGTGGACC
AAGGAGACCAAGGGTGGTGTCATCAAGGGGAAGACCCTCCTCGATGCCATCGATGCCATC
GAACCTCCCACGCGTCCCTCCGACAAACCCCTCCGTCTTCCTCTCCAAGATGTGTACAAG
ATCGGTGGTATCGGAACGGTGCCCGTCGGTCGTGTTGAAACCTTGATGGCTTGTATCTCC
GTCGGTTCATATTCTGCTCCAGTCATCGAATTTTTGGAGGAATGGGGTCTCGAGTCTCTG
GAAGAGAACGCGCATTCGTCGACGCCCTGCACAAAGGTCTTCGTGAATGGGGTCTGGATG
GGTGTACACCGTGATCCTGCCAACCTTGTCAAGACGATCAAAAAGCTTCGCCGAAAAGAC
GATATTAGCCCTGAAGTTTCTGTGGTCCGTGACATTCGCGAGAGGGAACTTCGTCTCTAC
ACTGATGCAGGGCGAGTTTGTCGACCTCTTTTCATCGTGGAAAACCAGCAGCTCGCCTTG
CAGAAGAAGCATATCAAATGGCTGAATCAGGGCTATCGTGACGATGATGGCGAAGAGTTT
AAGTGGGAGCACCTTGTGAAGACAGGGATAATAGAGCTATTGGACGCTGAGGAGGAGGAG
ACAGTAATGATCTCCATGACGCCAGAGGACTTGGAGAACTCCAGGTTGCAATCAGCAGGC
ATAAATCCTCACGAGAATGATGGGGACTTCGATCCTGCAGCACGATTAAAAGCTGGAATC
AATGCTCATACATGGACGCATTGCGAAATCCATCCAAGTATGATTCTCGGTGTCTGCGCT
AGTATCATTCCTTTCCCCGATCACAACCAGGTACGTGCTGCGTGCCATCTCTACTGTGGA
TTAACAGCGACCTAACATGTCTGTAGTCACCGCGTAACACCTATCAATC
>Sutorius_vellingae_Type_ECV3603
------------------------------------------------------------
------------------------------------------------------------
------------------------------------------------------------
------------------------------------------------------------
------------------------------------------------------------
------------------------------------------------------------
------------------------------------------------------------
------------------------------------------------------------
------------------------------------------------------------
------------------------------------------------------------
-----------AACCCGAGTGCGTAATGAAAGTGAAAGTTGAGACCTCCGTCATGGAGGG
CATCGACGCCCGGACCCGAGTCTTTGACAAAGGATCTGTGGTAAAGCATGCATGCTGGGA
CCCGAAAGATGGTGAACTATGCCTGAATAGGGTGAAGCCAGAGGAAACTCTGGTGGAGGC
TCGTAGCGATTCTGACGTGCAAATCGATCGTCGAATTTGGGTATAGGGGCGAAAGACTA?
????????????????????????????????????????????????????????????
????????????????????????????????????????????????????????????
????????????????????????????????????????????????????????????
????????????????????????????????????????????????????????????
????????????????????????????????????????????????????????????
????????????????????????????????????????????????????????????
????????????????????????????????????????????????????????????
????????????????????????????????????????????????????????????
????????????????????????????????????????????????????????????
????????????????????????????????????????????????????????????
????????????????????????????????????????????????????????????
??????????????????????????????????CAAAAACATGATCACCGGTACCTCTC
AGGCCGATTGCGCTGTCCTTATCATCGCCGCTGGTACCGGTGAGTTCGAGGCTGGCATCT
CCAAGGACGGTCAAACCCGTGAACACGCTCTTCTGGCGTTCACCCTTGGTGTGCGTCAGC
TCATCGTTGCTGTAAACAAGATGGACACGACCAAGGTTCGCGCGCATTCTCTTCAGATGA
ATGTGGCTTGATGTACCGTCAATAGTGGAGCGAGGACCGCTTCAACGAAATCATCAAGGA
AACTTCGACTTTCATCAAGAAAGTTGGTTATAACCCCAAGGCCGTCTCCTTCGTGCCCAT
CTCTGGCTGGCATGGTGACAACATGTTGGAGGAGTCCGCTAAGTAAGTATTACATTACCA
GGTTGACCTCTGGCATTCTC-AAGCGTCGATGTAGCATGCCCTGGTACAAAGGCTGGACA
AAGGAGACCAAGGCCGGCGTCGTCAAGGGAAAGACCCTCCTCGATGCCATCGATGCCATC
GAACCTCCTGTTCGACCCTCCGACAAACCCCTTCGTCTTCCTCTCCAGGATGTCTACAAG
ATCGGTGGTATCGGAACGGTGCCCGTCGGTCGTGTTGAAACT??????????????????
????????????????????????????????????????????????????????????
????????????????????????????????????????????????????????????
????????????????????????????????????????????????????????????
????????????????????????????????????????????????????????????
????????????????????????????????????????????????????????????
????????????????????????????????????????????????????????????
????????????????????????????????????????????????????????????
????????????????????????????????????????????????????????????
????????????????????????????????????????????????????????????
????????????????????????????????????????????????????????????
????????????????????????????????????????????????????????????
?????????????????????????????????????????????????
>Xu117
GGGAAGAGCTCAAATTTTGAATCTGGCGGCGTTTCGGCCGTCCGAGTTGTAATCTAGAGA
AGTGTCTTCCGCGCTGGACCGTGTACAAGTCTCCTGGAAGGGAGCGTCATAGAGGGTGAG
AATCCCGTCTTTGACACGGACTACCAGTGCTATGTGATGCGCTCTCGACGAGTCGAGTTG
TTTGGGAATGCAGCTCAAAACGGGTGGTAAATTCCATCTAAAGCTAAATACAGGCGAGAG
ACCGATAGCGAACAAGTACCGTGAGGGAAAGATGAAAAGAACTTTGGAAAGAGAGTTAAA
CAGTACGTGAAATTGCTGAAAGGGAAACGCTTGATGTCAGTCGCGTCGGCCAGGGATCAA
CCTTGCTTGATTGCTGGGTGTACTTCCTGGTGGACGGGTCAGCATCAGTTTCGATCAGCG
TAGAAAGGCTAGGGGAACGTGGCACTCTTCGGAGTGTGTTATAGCCCTCGGTCATATGCG
GTGGTCGGGACTGAGGAACTCGGCACGACC--TTCGGGCTTGTGTCTAGGATGCTGGCAT
AATGGCCTTAAGCGACCCGTCTTGAAACACGGACCAAGGAGTCTAACATGCCTGCGAGTG
TTTGGGTGGAAAACCCGAGCGCGCAATGAAAGTGAAAGTTGAGACCTCCGTCGTGGAGGG
CATCGACGCCCGGACCCGAGTCTTTGACGAAGGATCTGCGGTAGAGCATGCATGTTGGGA
CCCGAAAGATGGTGAACTATGCCTGAATAGGGTGAAGCCAGAGGAAACTCTGGTGGAGGC
TCGTAGCGATTCTGACGTGCAAATCGATCGTCGAATTTGGGTATAGGGGCGAAAGACTAG
ATCTATGATCTGAAGGGAGGAGGGGGGAGGGGGAAGATGGGCAAGTTGAAGACTGTCGCT
GGCTTTCTGCATGTGCACGTCTTGCTTTTCATCGACCTTTCCTTGACTCTCTCGTTCACA
ACCCACACCTGTGCACCTTTGGTAGGTTCTCGCAAGAGGATCTATGTATTTCTAAATCAC
ACTCGTCGTATGTCCAGAATGTACATTCAAGAACGTCAT-CTGTGTATGGCGGTCGAGAT
AAAAAAAACAATACAACTTTCAGCAACGGATCTCTTGGCTCTCGCATCGATGAAGAACGC
AGCGAATTGCGATAAGTAATGTGAATTGCAGATTTTCAGTGAATCATCGAATCTTTGAAC
GCACCTTGCGCTCCTTGGTATTCCGAGGAGCATGCCTGTTTGAGTGTCATTAAATTCTCA
ACCATGATCTTTTTTGATCATCGGCTTGGAGTTGGGAGTTGCTGGCGGCTCAGAGTCTTC
AGCTCTCCTGAAATACATTAGCGAAAAGGGGGGACGAGTCTCTTGGACGTGCACGGCCTT
TGACGTGACAATGATCGTCGTGGGCTGGAGCGTCTTGACGGAG---TCCTAGATCTGATC
TAATCCTAATCAATTTGGAGTGGTCTAGCTACTAGTGGATCTTGAGGAACGAACGTCTTG
GGGCGACGAGTCGGCCTAGCTAGTAGTCGGCTACCAAAAACATGATCACCGGTACCTCCC
AGGCTGATTGTGCCGTCCTTATTATTGCGGCTGGTACCGGTGAGTTCGAGGCTGGTATCT
CCAAGGACGGTCAAACTCGTGAACACGCTCTTCTGGCGTTTACTCTTGGTGTGCGTCAGC
TCATCGTTGCTGTAAACAAGATGGATACGACCAAGGTTCGTGTGTATTCTCTTCGGATGA
ATGCGGTTTGATGTGCCGTCAATAGTGGAGCGAGGACCGTTTCAACGAAATTATCAAGGA
AACTTCGACCTTCATCAAGAAAGTCGGCTACAACCCCAAGGCCGTCTCCTTCGTGCCCAT
CTCTGGTTGGCACGGTGACAACATGCTGGAGGAATCCGCCAAGTAAGTATTAAGCTATCA
GGTTGACTTTTGGCATTCTCAAAGCGTCGACATAGCATGCCCTGGTACAAGGGGTGGACC
AAGGAGACTAAGGCTGGTGTCGTCAAGGGGAAGACCCTTCTTGATGCCATCGATGCCATC
GAACCTCCTACGCGTCCCTCCGACAAACCCCTCCGTCTTCCCCTCCAGGATGTGTACAAG
ATCGGTGGA---------------------------------TTGATGGCTTGTATCTCC
GTCGGTTCATATTCTGCTCCGGTCATCGAATTTTTGGAAGAATGGGGTCTCGAATCTCTG
GAAGAGAACGCGCATTCGTCGACGCCCTGCACAAAGGTTTTCGTGAATGGGGTCTGGATG
GGTGTGCACCGTGATCCCGCCAACCTTGTCAAGACGATCAAAAAACTCCGCCGAAAAGAC
GATATTAGCCCTGAAGTTTCTGTAGTCCGTGACATTCGAGAGAGGGAACTTCGTCTCTAC
ACTGATGCAGGGCGAGTCTGTCGACCTCTTTTCATCGTGGAAAACCAGCAGCTTGCCTTG
CAAAAGAAGCATATCAAATGGCTGAATCAGGGCTATCGTGATGATGACGGCGAAGAGTTT
AAGTGGGAGCATCTGGTGAAGACAGGGATAATAGAGCTATTGGATGCCGAGGAGGAGGAG
ACAGTAATGATCTCCATGACACCGGAGGACTTGGAGAATTCCAGGTTGCAATCGGCAGGC
ATCAATCCTCACGAGAATGATGGAGACTTCGACCCCGCAGCGCGATTAAAGGCTGGAATC
AATGCTCATACATGGACTCATTGCGAAATTCATCCAAGTATGATTCTCGGTGTCTGCGCT
AGTATCATTCCTTTCCCCGATCACAACCAGGTACGTGCCGCGTGCTATTCCTACTGTAGA
TTGATAACGA-CTGACACATC--TTATCTCCGCGAACCATGAAC-----
>Xu117_2
GGGAAGAGCTCAAATTTTGAATCTGGCGGCGTTTCGGCCGTCCGAGTTGTAATCTAGAGA
AGTGTCTTCCGCGCTGGACCGTGTACAAGTCTCCTGGAAGGGAGCGTCATAGAGGGTGAG
AATCCCGTCTTTGACACGGACTACCAGTGCTATGTGATGCGCTCTCGACGAGTCGAGTTG
TTTGGGAATGCAGCTCAAAACGGGTGGTAAATTCCATCTAAAGCTAAATACAGGCGAGAG
ACCGATAGCGAACAAGTACCGTGAGGGAAAGATGAAAAGAACTTTGGAAAGAGAGTTAAA
CAGTACGTGAAATTGCTGAAAGGGAAACGCTTGATGTCAGTCGCGTCGGCCAGGGATCAA
CCTTGCTTGATTGCTGGGTGTACTTCCTGGTGGACGGGTCAGCATCAGTTTCGATCAGCG
TAGAAAGGCTAGGGGAACGTGGCACTCTTCGGAGTGTGTTATAGCCCTCGGTCATATGCG
GTGGTCGGGACTGAGGAACTCGGCACGACC--TTCGGGCTTGTGTCTAGGATGCTGGCAT
AATGGCCTTAAGCGACCCGTCTTGAAACACGGACCAAGGAGTCTAACATGCCTGCGAGTG
TTTGGGTGGAAAACCCGAGCGCGCAATGAAAGTGAAAGTTGAGACCTCCGTCGTGGAGGG
CATCGACGCCCGGACCCGAGTCTTTGACGAAGGATCTGCGGTAGAGCATGCATGTTGGGA
CCCGAAAGATGGTGAACTATGCCTGAATAGGGTGAAGCCAGAGGAAACTCTGGTGGAGGC
TCGTAGCGATTCTGACGTGCAAATCGATCGTCGAATTTGGGTATAGGGGCGAAAGACTAG
ATCTATGATCTGAAGGGAGGAGGGGGGAGGGGGAAGATGGGCAAGTTGAAGACTGTCGCT
GGCTTTCTGCATGTGCACGTCTTGCTTTTCATCGACCTTTCCTTGACTCTCTCGTTCACA
ACCCACACCTGTGCACCTTTGGTAGGTTCTCGCAAGAGGATCTATGTATTTCTAAATCAC
ACTCGTCGTATGTCCAGAATGTACATTCAAGAACGTCAT-CTGTGTATGGCGGTCGAGAT
AAAAAAAACAATACAACTTTCAGCAACGGATCTCTTGGCTCTCGCATCGATGAAGAACGC
AGCGAATTGCGATAAGTAATGTGAATTGCAGATTTTCAGTGAATCATCGAATCTTTGAAC
GCACCTTGCGCTCCTTGGTATTCCGAGGAGCATGCCTGTTTGAGTGTCATTAAATTCTCA
ACCATGATCTTTTTTGATCATCGGCTTGGAGTTGGGAGTTGCTGGCGGCTCAGAGTCTTC
AGCTCTCCTGAAATACATTAGCGAAAAGGGGGGACGAGTCTCTTGGACGTGCACGGCCTT
TGACGTGACAATGATCGTCGTGGGCTGGAGCGTCTTGACGGAG---TCCTAGATCTGATC
TAATCCTAATCAATTTGGAGTGGTCTAGCTACTAGTGGATCTTGAGGAACGAACGTCTTG
GGGCGACGAGTCGGCCTAGCTAGTAGTCGGCTACCAAAAACATGATCACCGGTACCTCCC
AGGCTGATTGTGCCGTCCTTATTATTGCGGCTGGTACCGGTGAGTTCGAGGCTGGTATCT
CCAAGGACGGTCAAACTCGTGAACACGCTCTTCTGGCGTTTACTCTTGGTGTGCGTCAGC
TCATCGTTGCTGTAAACAAGATGGATACGACCAAGGTTCGTGTGTATTCTCTTCGGATGA
ATGCGGTTTGATGTGCCGTCAATAGTGGAGCGAGGACCGTTTCAACGAAATTATCAAGGA
AACTTCGACCTTCATCAAGAAAGTCGGCTACAACCCCAAGGCCGTCTCCTTCGTGCCCAT
CTCTGGTTGGCACGGTGACAACATGCTGGAGGAATCCGCCAAGTAAGTATTAAGCTATCA
GGTTGACTTTTGGCATTCTCAAAGCGTCGACATAGCATGCCCTGGTACAAGGGGTGGACC
AAGGAGACTAAGGCTGGTGTCGTCAAGGGGAAGACCCTTCTTGATGCCATCGATGCCATC
GAACCTCCTACGCGTCCCTCCGACAAACCCCTCCGTCTTCCCCTCCAGGATGTGTACAAG
ATCGGTGGA---------------------------------TTGATGGCTTGTATCTCC
GTCGGTTCATATTCTGCTCCGGTCATCGAATTTTTGGAAGAATGGGGTCTCGAATCTCTG
GAAGAGAACGCGCATTCGTCGACGCCCTGCACAAAGGTTTTCGTGAATGGGGTCTGGATG
GGTGTGCACCGTGATCCCGCCAACCTTGTCAAGACGATCAAAAAACTCCGCCGAAAAGAC
GATATTAGCCCTGAAGTTTCTGTAGTCCGTGACATTCGAGAGAGGGAACTTCGTCTCTAC
ACTGATGCAGGGCGAGTCTGTCGACCTCTTTTCATCGTGGAAAACCAGCAGCTTGCCTTG
CAAAAGAAGCATATCAAATGGCTGAATCAGGGCTATCGTGATGATGACGGCGAAGAGTTT
AAGTGGGAGCATCTGGTGAAGACAGGGATAATAGAGCTATTGGATGCCGAGGAGGAGGAG
ACAGTAATGATCTCCATGACACCGGAGGACTTGGAGAATTCCAGGTTGCAATCGGCAGGC
ATCAATCCTCACGAGAATGATGGAGACTTCGACCCCGCAGCGCGATTAAAGGCTGGAATC
AATGCTCATACATGGACTCATTGCGAAATTCATCCAAGTATGATTCTCGGTGTCTGCGCT
AGTATCATTCCTTTCCCCGATCACAACCAGGTACGTGCCGCGTGCTATTCCTACTGTAGA
TTGATAACGA-CTGACACATC--TTATCTCCGCGAACCATGAAC-----
>Xu186
GGGAAGAGCTCAAATTTTGAATCTGGTGGCGTTTCGGCCGTCCGAGTTGTAATCTAGAGA
AGCATCTTCCGCGCTGGACCGTGTACAAGTCTCCTGGAAGGGAGCGTCATAGAGGGTGAG
AATCCCGTCTCTGACACGGACTACCAGTGCTATGTGATGTGCTCTCGACGAGTCGAGTTG
TTTGGGAATGCAGCTCAAAATGGGTGGTAAATTCCATCTAAAGCTAAATACAGGCGAGAG
ACCGATAGCGAACAAGTACCGTGAGGGAAAGATGAAAAGAACTTTGGAAAGAGAGTTAAA
CAGTACGTGAAATTGCTGAAAGGGAAACGCTTGATGTCAGTCACGTTGGCTGGGGATCAA
CCCTGCTTGATTGCTGGGTGTACTTCCTGGTGGACGGGTCAGCATCAGTTCCGATCGGCG
TAGAAAGACTAGGGGAACGTGACACTCCTCGGAGTGTGTTATAGCCCTTGGTCATATGCG
GTGGTCAGGACTGAGGAACTCGGCACGGACCCTCCAGGCTTGTGTCTAGGATGCTGGCAT
AATGGCCTTAAGCGACCCGTCTTGAAACACGGACCAAGGAGTCTAACATGCCTGCAAGTG
TTTGGGTGGAAAACCCGAGCGCGAAATGAAAGTGAAAGTTGAGACCTCTGTCGTGGAGGG
CATCGACGCCCGGACCCGAGTCTTTGACGAAGGATCTGCGGTAGAGCATGCATGTTGGGA
CCCGAAAGATGGTGAACTATGCCTGAATAGGGTGAAGCCAGAGGAAACTCTGGTGGAGGC
TCGTAGCGATTCTGACGTGCAAATCGATCGTCGAATTTGGGTATAGGGGCGAAAGACTA?
????????????????????????????????????????????????????????????
????????????????????????????????????????????????????????????
????????????????????????????????????????????????????????????
????????????????????????????????????????????????????????????
????????????????????????????????????????????????????????????
????????????????????????????????????????????????????????????
????????????????????????????????????????????????????????????
????????????????????????????????????????????????????????????
????????????????????????????????????????????????????????????
????????????????????????????????????????????????????????????
????????????????????????????????????????????????????????????
??????????????????????????????????CAAAAACATGATCACCGGTACCTCTC
AGGCTGATTGCGCCATCCTCATTATCGCCGCTGGTACCGGTGAGTTCGAGGCTGGTATCT
CCAAGGACGGTCAAACCCGTGAACACGCTCTCCTGGCGTTCACTCTCGGTGTGCGTCAGC
TCATCGTTGCCGTAAACAAGATGGATACGACCAAGGTTCGTGTACATTCTCTTCGGATGA
ATGTGGTTTGATATGTCGTCAATAGTGGAGCGAGGACCGTTTCAACGAAATTATCAAGGA
AACCTCGACCTTCATCAAGAAAGTCGGCTACAACCCCAAGGCCGTCTCCTTCGTGCCCAT
CTCTGGTTGGCACGGTGACAACATGCTGGAGGAGTCCGCCAAGTAAGTGTCAAGCCATCA
GGTTGACTTTCGGCATTCTCAATGCGTCGATATAGCATGCCCTGGTACAAGGGGTGGACC
AAGGAGACTAAGGGCGGTGTCATCAAGGGGAAGACCCTCCTTGATGCCATCGATGCCATC
GAACCCCCTGTGCGTCCCTCCGAGAAACCCCTCCGGCTTCCTCTCCAAGATGTGTACAAG
ATCGGTGG----------------------------------TTGATGGCTTGTATCTCC
GTCGGTTCATATTCTGCTCCAGTCATCGAGTTTTTGGAGGAATGGGGTCTCGAATCTCTG
GAAGAGAACGCGCATTCGTCGACGCCCTGCACAAAGGTTTTCGTGAATGGGGTCTGGATG
GGTGTGCACCGTGATCCTGCCAACCTTGTCAAGACGATCAAAAAACTTCGCCGAAAAGAC
GATATTAGCCCTGAAGTTTCTGTAGTCCGTGACATTCGCGAGAGGGAACTCCGTCTCTAC
ACTGATGCAGGGCGAGTTTGTCGACCTCTTTTCATCGTGGAAAACCAGCAGCTTGCCTTG
CAGAAGAAGCATATCAAATGGCTGAATCAGGGCTATCGTGACGATGATGGCGAAGAGTTT
AAGTGGGAGCACCTGGTGAAGACAGGGATAATAGAGCTGTTAGATGCTGAGGAGGAGGAG
ACAGTAATGATCTCCATGACGCCGGAGGACTTGGAGAACTCCAGGTTGCAATCGGCAGGC
ATAAATCCTCACGAGAATGATGGAGACTTCGACCCCGCAGCGCGATTAAAAGCTGGAATC
AATGCTCATACATGGACTCATTGCGAAATTCATCCAAGTATGATTCTCGGTGTCTGCGCT
AGTATCATTCCTTTCCCCGATCACAACCAGGTACGTGCTGCGCGCTATCCCTACTGTGGA
TTGATAGCGA-CTGACACGTCTGTA-TCACCGCGAACGGCTGG--AAT-
>Xu186_2
GGGAAGAGCTCAAATTTTGAATCTGGTGGCGTTTCGGCCGTCCGAGTTGTAATCTAGAGA
AGCATCTTCCGCGCTGGACCGTGTACAAGTCTCCTGGAAGGGAGCGTCATAGAGGGTGAG
AATCCCGTCTCTGACACGGACTACCAGTGCTATGTGATGTGCTCTCGACGAGTCGAGTTG
TTTGGGAATGCAGCTCAAAATGGGTGGTAAATTCCATCTAAAGCTAAATACAGGCGAGAG
ACCGATAGCGAACAAGTACCGTGAGGGAAAGATGAAAAGAACTTTGGAAAGAGAGTTAAA
CAGTACGTGAAATTGCTGAAAGGGAAACGCTTGATGTCAGTCACGTTGGCTGGGGATCAA
CCCTGCTTGATTGCTGGGTGTACTTCCTGGTGGACGGGTCAGCATCAGTTCCGATCGGCG
TAGAAAGACTAGGGGAACGTGACACTCCTCGGAGTGTGTTATAGCCCTTGGTCATATGCG
GTGGTCAGGACTGAGGAACTCGGCACGGACCCTCCAGGCTTGTGTCTAGGATGCTGGCAT
AATGGCCTTAAGCGACCCGTCTTGAAACACGGACCAAGGAGTCTAACATGCCTGCAAGTG
TTTGGGTGGAAAACCCGAGCGCGAAATGAAAGTGAAAGTTGAGACCTCTGTCGTGGAGGG
CATCGACGCCCGGACCCGAGTCTTTGACGAAGGATCTGCGGTAGAGCATGCATGTTGGGA
CCCGAAAGATGGTGAACTATGCCTGAATAGGGTGAAGCCAGAGGAAACTCTGGTGGAGGC
TCGTAGCGATTCTGACGTGCAAATCGATCGTCGAATTTGGGTATAGGGGCGAAAGACTA?
????????????????????????????????????????????????????????????
????????????????????????????????????????????????????????????
????????????????????????????????????????????????????????????
????????????????????????????????????????????????????????????
????????????????????????????????????????????????????????????
????????????????????????????????????????????????????????????
????????????????????????????????????????????????????????????
????????????????????????????????????????????????????????????
????????????????????????????????????????????????????????????
????????????????????????????????????????????????????????????
????????????????????????????????????????????????????????????
??????????????????????????????????CAAAAACATGATCACCGGTACCTCTC
AGGCTGATTGCGCCATCCTCATTATCGCCGCTGGTACCGGTGAGTTCGAGGCTGGTATCT
CCAAGGACGGTCAAACCCGTGAACACGCTCTCCTGGCGTTCACTCTCGGTGTGCGTCAGC
TCATCGTTGCCGTAAACAAGATGGATACGACCAAGGTTCGTGTACATTCTCTTCGGATGA
ATGTGGTTTGATATGTCGTCAATAGTGGAGCGAGGACCGTTTCAACGAAATTATCAAGGA
AACCTCGACCTTCATCAAGAAAGTCGGCTACAACCCCAAGGCCGTCTCCTTCGTGCCCAT
CTCTGGTTGGCACGGTGACAACATGCTGGAGGAGTCCGCCAAGTAAGTGTCAAGCCATCA
GGTTGACTTTCGGCATTCTCAATGCGTCGATATAGCATGCCCTGGTACAAGGGGTGGACC
AAGGAGACTAAGGGCGGTGTCATCAAGGGGAAGACCCTCCTTGATGCCATCGATGCCATC
GAACCCCCTGTGCGTCCCTCCGAGAAACCCCTCCGGCTTCCTCTCCAAGATGTGTACAAG
ATCGGTGG----------------------------------TTGATGGCTTGTATCTCC
GTCGGTTCATATTCTGCTCCAGTCATCGAGTTTTTGGAGGAATGGGGTCTCGAATCTCTG
GAAGAGAACGCGCATTCGTCGACGCCCTGCACAAAGGTTTTCGTGAATGGGGTCTGGATG
GGTGTGCACCGTGATCCTGCCAACCTTGTCAAGACGATCAAAAAACTTCGCCGAAAAGAC
GATATTAGCCCTGAAGTTTCTGTAGTCCGTGACATTCGCGAGAGGGAACTCCGTCTCTAC
ACTGATGCAGGGCGAGTTTGTCGACCTCTTTTCATCGTGGAAAACCAGCAGCTTGCCTTG
CAGAAGAAGCATATCAAATGGCTGAATCAGGGCTATCGTGACGATGATGGCGAAGAGTTT
AAGTGGGAGCACCTGGTGAAGACAGGGATAATAGAGCTGTTAGATGCTGAGGAGGAGGAG
ACAGTAATGATCTCCATGACGCCGGAGGACTTGGAGAACTCCAGGTTGCAATCGGCAGGC
ATAAATCCTCACGAGAATGATGGAGACTTCGACCCCGCAGCGCGATTAAAAGCTGGAATC
AATGCTCATACATGGACTCATTGCGAAATTCATCCAAGTATGATTCTCGGTGTCTGCGCT
AGTATCATTCCTTTCCCCGATCACAACCAGGTACGTGCTGCGCGCTATCCCTACTGTGGA
TTGATAGCGA-CTGACACGTCTGTA-TCACCGCGAACGGCTGG--AAT-
